# Supplementary material for: Identification of MicroRNAs Regulating the Developmental Pathways of Bone Marrow Derived Mast Cells
Source: PLoS One. 2014 May 21;9(5):e98139. doi: 10.1371/journal.pone.0098139 (PMC4029961; doi:10.1371/journal.pone.0098139)
Supplement: File S1 — This file includes: Table S2. Annotation of miRNAs with greater than 5 fold changes, as shown in Figure 2 ; Table S3. BMMC related molecules potentially targeted by the miRNAs; and Table S4. BMMC related canonical pathways potentially regulated by the miRNAs. (XLS) [file pone.0098139.s002.xls]

## Sheet: Total
systematic_name	Fold change([D6] vs [D4])			Regulation([D6] vs [D4])	Fold change([D8] vs [D4])			Regulation([D8] vs [D4])	Fold change([D10] vs [D4])			Regulation([D10] vs [D4])	Fold change([D12] vs [D4])			Regulation([D12] vs [D4])	Fold change([D14] vs [D4])			Regulation([D14] vs [D4])	active_sequence	chr	control_type	mirbase accession No	start	stop	strand
mmu-let-7e	-1.13305			down	-8.50956			down	-57.3734			down	-102.838			down	-118.155			down	AACTATACAACCTCCTACC	chr17	0	MIMAT0000524	17967334	17967351	-
mmu-miR-125a-3p	-2.60694			down	-2.2089			down	-2.17459			down	-1.63905			down	-5.23264			down	GGCTCCCAAGAACCTC	chr17	0	MIMAT0004528	17967826	17967840	-
mmu-miR-125b-5p	1.39755			up	3.15775			up	-2.59994			down	-5.38463			down	-380.01			down	TCACAAGTTAGGGTCTC	chr9	0	MIMAT0000136	41390028	41390044	-
mmu-miR-126-3p	-1.36164			down	-2.15398			down	-87.2239			down	-143.512			down	-180.121			down	CGCATTATTACTCACGGTA	chr2	0	MIMAT0000138	26446926	26446943	-
mmu-miR-126-5p	-1.3522			down	-80.4956			down	-62.4967			down	-112.021			down	-128.706			down	CGCGTACCAAAAGTAATAATG	chr2	0	MIMAT0000137	26446886	26446905	-
mmu-miR-129-3p	-2.98747			down	-27.8851			down	-159.468			down	-285.834			down	-328.41			down	ATGCTTTTTGGGGTAAGG	chr2	0	MIMAT0000544	94081598	94081582	+
mmu-miR-130a	-1.27943			down	-2.18488			down	-5.67401			down	-21.6896			down	-457.714			down	ATGCCCTTTTAACATTGCA	chr2	0	MIMAT0000141	84581334	84581317	+
mmu-miR-132	155.644			up	98.032			up	9.53645			up	56.5316			up	4.68695			up	CGACCATGGCTGTAGA	chr11	0	MIMAT0000144	74987232	74987246	-
mmu-miR-135a	-1.28775			down	-1.09761			down	76.5951			up	168.563			up	157.465			up	TCACATAGGAATAAAAAGCCATA	chr9	0	MIMAT0000147	106056471	106056493	-
mmu-miR-139-5p	-1.77863			down	-3.07727			down	-11.8829			down	-5.86099			down	-4.2892			down	CTGGAGACACGTGCACT	chr7	0	MIMAT0000656	108623902	108623917	-
mmu-miR-144	-4285.8			down	-3653.01			down	-2836.19			down	-5083.66			down	-5840.87			down	AGTACATCATCTATACTGTA	chr11	0	MIMAT0000156	77886550	77886568	-
mmu-miR-146a	2.02722			up	1.68439			up	-4.88441			down	-37.6981			down	-3127.65			down	AACCCATGGAATTCAGTTC	chr11	0	MIMAT0000158	43187925	43187908	+
mmu-miR-146b	1.91166			up	6.37816			up	16.6242			up	27.0236			up	37.9175			up	AGCCTATGGAATTCAGTTC	chr19	0	MIMAT0003475	46417284	46417301	-
mmu-miR-146b*	-1.28775			down	-1.09761			down	129.875			up	162.591			up	240.887			up	ACCAGAACTGAGTCCCT	chr19	0	MIMAT0004826	46417324	46417339	-
mmu-miR-152	47.7963			up	176.77			up	381.529			up	390.42			up	355.998			up	CCAAGTTCTGTCATGCA	chr11	0	MIMAT0000162	96711758	96711773	-
mmu-miR-155	1.98173			up	4.23489			up	1.68609			up	-1.67412			down	-5.80314			down	ACCCCTATCACAATTAGC	chr16	0	MIMAT0000165	84714394	84714410	-
mmu-miR-181a-1*	-1.26288			down	-2.2049			down	-3.78152			down	-9.09491			down	-676.824			down	GGTACAATCAACGGTCGA	chr1	0	MIMAT0000660	139863090	139863106	-
mmu-miR-181c	1.26534			up	-1.07149			down	-5.01114			down	-7.71097			down	-8.01612			down	ACTCACCGACAGGTTGAAT	chr8	0	MIMAT0000674	86702809	86702792	+
mmu-miR-181d	-1.24175			down	-1.72437			down	-2.59267			down	-4.74135			down	-9.06597			down	ACCCACCGACAACAATG	chr8	0	MIMAT0004324	86702643	86702628	+
mmu-miR-1896	-2.87197			down	1.07778			up	2.42033			up	5.05385			up	4.05371			up	CTCCTCACCCACCA	chr13	0	MIMAT0007873	21537087	21537099	-
mmu-miR-190b	-213.383			down	-24.8709			down	-141.21			down	-253.108			down	-31.5507			down	AACCCAATATCAAACATATCA	chr3	0	MIMAT0004852	89873953	89873972	-
mmu-miR-191	1.59641			up	1.29772			up	-43.6841			down	-14.1851			down	-16.2361			down	CAGCTGCTTTTGGGA	chr9	0	MIMAT0000221	108470665	108470678	-
mmu-miR-193b	292.021			up	1670.04			up	2211.98			up	1031.55			up	639.718			up	AGCGGGACTTTGTGGGC	chr16	0	MIMAT0004859	13449669	13449684	-
mmu-miR-194	1.31072			up	1.0368			up	2.34953			up	5.05502			up	5.9056			up	TCCACATGGAGTTGCT	chr1	0	MIMAT0000224	187137210	187137225	-
mmu-miR-196a	-1.45786			down	-11.2192			down	-45.2403			down	-81.0898			down	-93.1682			down	CCCAACAACATGAAACTACCTA	chr11	0	MIMAT0000518	96126501	96126522	-
mmu-miR-196b	-1.04925			down	-1.73869			down	-2.5989			down	-4.27511			down	-6.38474			down	CCCAACAACAGGAAACTACC	chr6	0	MIMAT0001081	52180116	52180098	+
mmu-miR-200a	-1.28775			down	-1.09761			down	8.58367			up	120.721			up	219.746			up	ACATCGTTACCAGACAGT	chr4	0	MIMAT0000519	155429079	155429063	+
mmu-miR-200b	-1.28775			down	-1.09761			down	117.315			up	313.995			up	470.435			up	TCATCATTACCAGGCAG	chr4	0	MIMAT0000233	155429855	155429840	+
mmu-miR-20a*	-1.79719			down	-1.73589			down	-2.0461			down	-4.33066			down	-7.36567			down	CTTTAAGTGCTCGTAATGCA	chr14	0	MIMAT0004627	115443444	115443462	-
mmu-miR-210	2.05367			up	2.90323			up	13.104			up	28.8599			up	77.2382			up	TCAGCCGCTGTCACAC	chr7	0	MIMAT0000658	148407369	148407355	+
mmu-miR-26b*	-1.28775			down	-1.09761			down	33.7459			up	25.5591			up	40.9376			up	GAGCCAAGTAATGGAGAACA	chr1	0	MIMAT0004630	74440937	74440955	-
mmu-miR-28	90.9423			up	74.2255			up	1.17345			up	68.3387			up	109.746			up	CTCAATAGACTGTGAGCTCC	chr16	0	MIMAT0000653	24827957	24827975	-
mmu-miR-292-5p	-7.17131			down	-6.11248			down	22.3942			up	56.4962			up	57.7328			up	CAAAAGAGCCCCCAG	chr7	0	MIMAT0000369	3219209	3219222	-
mmu-miR-297c	1.07602			up	-1.3253			down	-66.0774			down	-118.439			down	-136.08			down	ACATGTACATGCACACATACA	chr2	0	MIMAT0004865	10430655	10430674	-
mmu-miR-29c*	-1.28775			down	-1.09761			down	1.17345			up	154.668			up	201.7			up	GAACACCAGGAGAAATCGGTC	chr1	0	MIMAT0004632	196863758	196863777	-
mmu-miR-328	6.50788			up	-1.09761			down	1.17345			up	43.6291			up	45.4237			up	ACGGAAGGGCAGAGAGGG	chr8	0	MIMAT0000565	107832345	107832329	+
mmu-miR-362-5p	1.49621			up	1.75994			up	2.67843			up	4.60203			up	5.65909			up	ATTCACACCTAGGTTCCA	chrX	0	MIMAT0000706	6819135	6819119	+
mmu-miR-363	-2.70893			down	-171.754			down	-133.35			down	-239.02			down	-274.622			down	TACAGATGGATACCGTGCA	chrX	0	MIMAT0000708	50094940	50094923	+
mmu-miR-365	1.68978			up	7.36458			up	9.93272			up	6.52592			up	4.80335			up	ATAAGGATTTTTAGGGGCATTA	chr11	0	MIMAT0000711	79539969	79539990	-
mmu-miR-374	-1.29532			down	-1.92478			down	-3.33959			down	-4.76485			down	-6.71082			down	CACTTAGCAGGTTGTATT	chrX	0	MIMAT0003727	100768441	100768425	+
mmu-miR-378	-1.60232			down	-2.13798			down	-3.89138			down	-7.66782			down	-11.5282			down	CCTTCTGACTCCAA	chr18	0	MIMAT0003151	61557551	61557539	+
mmu-miR-378*	8.28858			up	-8.47485			down	-6.57986			down	-11.7939			down	-13.5506			down	ACACAGGACCTGGAGTCA	chr18	0	MIMAT0000742	61557514	61557498	+
mmu-miR-421	-1.34863			down	-14.2643			down	-82.9167			down	-148.622			down	-170.759			down	GCGCCCAATTAATGTCTG	chrX	0	MIMAT0004869	100768326	100768310	+
mmu-miR-423-3p	3.89795			up	-1.09761			down	6.83811			up	49.2649			up	27.056			up	ACTGAGGGGCCTCA	chr11	0	MIMAT0003454	76891652	76891640	+
mmu-miR-429	-1.28775			down	-1.09761			down	1.17345			up	122.865			up	165.022			up	ACGGCATTACCAGACAGTA	chr4	0	MIMAT0001537	155428085	155428068	+
mmu-miR-451	-11.2298			down	-2744.69			down	-26194.3			down	-46951.4			down	-53944.8			down	AACTCAGTAATGGTAACGGTTT	chr11	0	MIMAT0001632	77886689	77886709	-
mmu-miR-466a-3p	1.0653			up	-21.7953			down	-206.864			down	-370.788			down	-426.017			down	TCTTATGTGTGCGTGTA	chr2	0	MIMAT0002107	10395901	10395917	-
mmu-miR-466i	61.2311			up	56.2783			up	82.5553			up	51.5603			up	42.3948			up	TAGTGTGTATGTGTGTGTG	chr13	0	MIMAT0005834	17839390	17839407	-
mmu-miR-467a	1.89128			up	-81.2147			down	-63.055			down	-113.021			down	-129.856			down	CGCATATACATGCAGGCA	chr2	0	MIMAT0003409	10397986	10398003	-
mmu-miR-467a-1*	1.07524			up	-1.75724			down	-90.0348			down	-161.381			down	-185.418			down	GTGTAGGTGTGTGTATG	chr2	0	MIMAT0002108	10398023	10398039	-
mmu-miR-467b	1.39541			up	-1.01884			down	-204.889			down	-367.248			down	-421.949			down	CATATACATGCAGGCACT	chr2	0	MIMAT0005448	10402887	10402903	-
mmu-miR-467e	1.09931			up	-1.22384			down	-145.182			down	-260.228			down	-298.989			down	ACATATACATGCTCACACT	chr2	0	MIMAT0005293	10427362	10427379	-
mmu-miR-486	-6.78668			down	-792.042			down	-614.94			down	-1102.23			down	-1266.41			down	CTCGGGGCAGCTCA	chr8	0	MIMAT0003130	24253068	24253080	-
mmu-miR-494	-5.20251			down	-1.61946			down	-1.86857			down	-4.08185			down	-5.03679			down	GAGGTTTCCCGTGTA	chr12	0	MIMAT0003182	110953585	110953598	-
mmu-miR-539	-178.5			down	-3.43082			down	-118.125			down	-211.731			down	-243.268			down	ACACACCAAGGATAATTTCT	chr12	0	MIMAT0003169	110966349	110966367	-
mmu-miR-542-5p	-1.21308			down	-39.3213			down	-30.529			down	-54.721			down	-62.8717			down	TCGTGACATGATGATCCCC	chrX	0	MIMAT0003171	50402614	50402597	+
mmu-miR-546	-1.28775			down	-1.09761			down	34.531			up	175.584			up	65.3133			up	GACTCCGTGCCAC	chr10	0	MIMAT0003166	126435531	126435542	-
mmu-miR-669b	-1.4779			down	-1.37795			down	-3.4931			down	-4.81691			down	-5.57802			down	ACATGCACATGCACACA	chr2	0	MIMAT0003476	10389446	10389462	-
mmu-miR-669f	1.13435			up	-1.5401			down	-5.4855			down	-12.8249			down	-7.5283			down	ATACGTGTGTGTGTATGTA	chr2	0	MIMAT0005839	10388917	10388934	-
mmu-miR-670	-57.6638			down	-49.1499			down	-38.1599			down	-68.3988			down	-78.5868			down	TTCACCACATACACTCAG	chr2	0	MIMAT0003736	94101498	94101482	+
mmu-miR-711	-1.44196			down	-2.79814			down	-3.72585			down	-4.56337			down	-5.6221			down	CTTACATCTCTCCCCG	chr9	0	MIMAT0003501	108872022	108872036	-
mmu-miR-714	-4.51907			down	-3.48474			down	-5.34909			down	-13.7675			down	-262.665			down	GCGACCGACCGGCC		0	MIMAT0003505
mmu-miR-744*	-1.28775			down	-1.09761			down	1.17345			up	22.3035			up	28.9162			up	AGGTTGAGGTTAGTGGCA	chr11	0	MIMAT0004820	65548325	65548309	+
mmu-miR-760	-1.28775			down	-1.09761			down	1.17345			up	118.902			up	103.931			up	TCCCCACAGACCCA	chr3	0	MIMAT0003898	121996591	121996579	+
mmu-miR-7b	-11.7552			down	-1.30073			down	-63.2445			down	-113.361			down	-130.246			down	ACAACAAAATCACAAGTCTTCCA	chr17	0	MIMAT0000678	56382441	56382462	-
mmu-miR-805	-3.87829			down	-3.67281			down	-136.082			down	-243.918			down	-280.249			down	CCCTATGTCCTGAT		0	MIMAT0004211
mmu-miR-92a*	-1.28775			down	-1.09761			down	1.17345			up	50.5394			up	51.6036			up	GTAATGCCACCAATCCCC	chrX	0	MIMAT0004635	50095051	50095035	+
mmu-miR-96	-1.28775			down	-1.09761			down	96.5112			up	115.42			up	80.7096			up	AGCAAAAATGTGCTAGTGCCAA	chr6	0	MIMAT0000541	30119491	30119471	+
mmu-miR-99a	1.34745			up	2.27332			up	-122.294			down	-219.203			down	-251.853			down	CACAAGATCGGATCTACGG	chr16	0	MIMAT0000131	77599189	77599206	-

## Sheet: Table S2
Table S2. Annotation of miRNAs with 5 fold changes, as shown in Figure 2
	mirbase number	miRNA ID	active sequence	chromosome
1	MIMAT0000125	mmu-miR-23b	GGTAATCCCTGGCAATG	13
2	MIMAT0000131	mmu-miR-99a	CACAAGATCGGATCTACGG	16
3	MIMAT0000136	mmu-miR-125b-5p	TCACAAGTTAGGGTCTC	9
4	MIMAT0000138	mmu-miR-126-3p	CGCATTATTACTCACGGTA	2
5	MIMAT0000141	mmu-miR-130a	ATGCCCTTTTAACATTGCA	2
6	MIMAT0000144	mmu-miR-132	CGACCATGGCTGTAGA	11
7	MIMAT0000147	mmu-miR-135a	TCACATAGGAATAAAAAGCCATA	9
8	MIMAT0000218	mmu-miR-24-1*	ACTGATATCAGCTCAGTAGGC	13
9	MIMAT0000224	mmu-miR-194	TCCACATGGAGTTGCT	1
10	MIMAT0000233	mmu-miR-200b	TCATCATTACCAGGCAG	4
11	MIMAT0000240	mmu-miR-207	GAGGGAGGAGAGCCAG	4
12	MIMAT0000366	mmu-miR-290-5p	AAAGTGCCCCCATAG	7
13	MIMAT0000376	mmu-miR-298	GGGAAGAACAGCCCTC	2
14	MIMAT0000381	mmu-miR-34c	GCAATCAGCTAACTACACTG	9
15	MIMAT0000382	mmu-miR-34b-5p	ACAATCAGCTAATTACACTGCC	9
16	MIMAT0000524	mmu-let-7e	AACTATACAACCTCCTACC	17
17	MIMAT0000542	mmu-miR-34a	ACAACCAGCTAAGACACTGC	4
18	MIMAT0000544	mmu-miR-129-3p	ATGCTTTTTGGGGTAAGG	2
19	MIMAT0000569	mmu-miR-330*	TCTCTGCAGGCCCT	7
20	MIMAT0000590	mmu-miR-342-3p	ACGGGTGCGATTTCTGT	12
21	MIMAT0000597	mmu-miR-346	AGAGGCAGGCACTCG	14
22	MIMAT0000656	mmu-miR-139-5p	CTGGAGACACGTGCACT	7
23	MIMAT0000658	mmu-miR-210	TCAGCCGCTGTCACAC	7
24	MIMAT0000660	mmu-miR-181a-1*	GGTACAATCAACGGTCGA	1
25	MIMAT0000663	mmu-miR-218	ACATGGTTAGATCAAGCACA	5
26	MIMAT0000664	mmu-miR-219	AGAATTGCGTTTGGACAATCA	2
27	MIMAT0000665	mmu-miR-223	TGGGGTATTTGACAAACTGAC	X
28	MIMAT0000666	mmu-miR-320	TCGCCCTCTCAAC	14
29	MIMAT0000668	mmu-miR-211	AGGCAAAGGATGACAAAGGGAA	7
30	MIMAT0000708	mmu-miR-363	TACAGATGGATACCGTGCA	X
31	MIMAT0000742	mmu-miR-378*	ACACAGGACCTGGAGTCA	18
32	MIMAT0001081	mmu-miR-196b	CCCAACAACAGGAAACTACC	6
33	MIMAT0001095	mmu-miR-370	ACCAGGTTCCACCCC	12
34	MIMAT0002107	mmu-miR-466a-3p	TCTTATGTGTGCGTGTA	2
35	MIMAT0002108	mmu-miR-467a-1*	GTGTAGGTGTGTGTATG	2
36	MIMAT0003171	mmu-miR-542-5p	TCGTGACATGATGATCCCC	X
37	MIMAT0003172	mmu-miR-542-3p	TTTCAGTTATCAATCTGTCACA	X
38	MIMAT0003451	mmu-miR-677	TCAGAAGCTAATCATCACTGA	10
39	MIMAT0003463	mmu-miR-685	GTGCCTCACCTCA	14
40	MIMAT0003477	mmu-miR-669a	ACATGAACATGCACACACAA	2
41	MIMAT0003478	mmu-miR-467b*	GTGTTGGTGTGTGTAT	2
42	MIMAT0003490	mmu-miR-700	GGTGGACTCGGTTCC	4
43	MIMAT0003495	mmu-miR-705	TGCCCACCCCACC	6
44	MIMAT0003496	mmu-miR-706	TTTTTTGAGACAGGGTTTC	6
45	MIMAT0003500	mmu-miR-710	CTCAACTCTCCCCA	8
46	MIMAT0003505	mmu-miR-714	GCGACCGACCGGCC	Unknown
47	MIMAT0003509	mmu-miR-501-3p	CAAATCCTTGCCCGG	X
48	MIMAT0003513	mmu-miR-505	AGAAAACCAGCAAGTGTTGACG	X
49	MIMAT0003731	mmu-miR-671-5p	CTCCAGCCCCTCC	5
50	MIMAT0003735	mmu-miR-672	TCACACACAGTACACCA	X
51	MIMAT0003740	mmu-miR-674	TACACCACTCCCAT	2
52	MIMAT0004211	mmu-miR-805	CCCTATGTCCTGAT	MT
53	MIMAT0004324	mmu-miR-181d	ACCCACCGACAACAATG	8
54	MIMAT0004524	mmu-miR-30b*	GACGTAAACATCCACATCCCA	15
55	MIMAT0004540	mmu-miR-186*	CCCAAAAAATTCACCTTAGGGC	3
56	MIMAT0004582	mmu-miR-106b*	GCAGCAAGTACCCAC	5
57	MIMAT0004620	mmu-let-7a*	GGAAAGACAGTAGATTGTATAG	13
58	MIMAT0004628	mmu-miR-21*	GACAGCCCATCGACT	11
59	MIMAT0004642	mmu-miR-330	GCCTAAGACACAGGCCC	7
60	MIMAT0004670	mmu-miR-7a*	TATGGCAGACTGTGATTTG	13
61	MIMAT0004782	mmu-miR-483	CTCCCTTCTCTTC	7
62	MIMAT0004820	mmu-miR-744*	AGGTTGAGGTTAGTGGCA	11
63	MIMAT0004826	mmu-miR-146b*	ACCAGAACTGAGTCCCT	19
64	MIMAT0004853	mmu-miR-874	TCGGTCCCTCGGG	13
65	MIMAT0004860	mmu-miR-197	GCTGGGTGGAGAAGGTG	UnKnown
66	MIMAT0004862	mmu-miR-877*	TGGGAGGAGGGAGAAGA	17
67	MIMAT0004869	mmu-miR-421	GCGCCCAATTAATGTCTG	X
68	MIMAT0004877	mmu-miR-466c-5p	TATGTACATGCACACACACA	2
69	MIMAT0004882	mmu-miR-466f-3p	GTGTGTATGTGTGTGTG	2
70	MIMAT0004883	mmu-miR-466g	TGTGTGTGCATGTGTC	2
71	MIMAT0004893	mmu-miR-574-5p	ACACACTCACACACACAC	5
72	MIMAT0004894	mmu-miR-574-3p	TGTGGGTGTGTGCAT	5
73	MIMAT0005293	mmu-miR-467e	ACATATACATGCTCACACT	2
74	MIMAT0005294	mmu-miR-467e*	ATATAGGTGTGTGTATGTATA	2
75	MIMAT0005448	mmu-miR-467b	CATATACATGCAGGCACT	2
76	MIMAT0005834	mmu-miR-466i	TAGTGTGTATGTGTGTGTG	13
77	MIMAT0005837	mmu-miR-1187	TTACACACATACACACACA	5
78	MIMAT0005839	mmu-miR-669f	ATACGTGTGTGTGTATGTA	2
79	MIMAT0005854	mmu-miR-467g	ATATATGTGTGTGTATGTATA	5
80	MIMAT0005857	mmu-miR-1196	AGGCAGAGGCAGGT	14
81	MIMAT0007864	mmu-miR-1897-5p	CCCCCTCTTTCTCCA	3
82	MIMAT0007873	mmu-miR-1896	CTCCTCACCCACCA	13
83	MIMAT0007877	mmu-miR-1894-5p	AGAGGCAGGTGGTAGG	17
84	MIMAT0007878	mmu-miR-1894-3p	CTCCCTTCACCCTCT	17
85	MIMAT0007880	mmu-miR-1901	GGACCCCCGGGA	18
86	MIMAT0009427	mmu-miR-669n	ACACACATCCACACACAA	2

## Sheet: Table S3
Table S3. BMMC related molecules potentially targeted by the miRNAs
GeneID	Symbol	Synonyms	UniGene_cluster	description
11350	Abl1	AI325092|Abl|E430008G22Rik|MGC117749|c-Abl	Mm.1318	c-abl oncogene 1, receptor tyrosine kinase
11486	Ada		Mm.388	adenosine deaminase
11492	Adam19	AL024287|M[b]|Mltnb	Mm.89940	a disintegrin and metallopeptidase domain 19 (meltrin beta)
11504	Adamts1	ADAM-TS1|ADAMTS|ADAMTS-1|C3-C5|METH-1|METH1	Mm.1421	a disintegrin-like and metallopeptidase (reprolysin type) with thrombospondin type 1 motif, 1
11516	Adcyap1	PACAP	Mm.3407	adenylate cyclase activating polypeptide 1
11539	Adora1	A1-AR|A1AR|A1R|AA1R|AI848715|BB176431|Ri		adenosine A1 receptor
11541	Adora2b	A2BAR|A2BR|A2b|AA2BR|AI480866|AI605384|MGC144574|MGC144575	Mm.40740	adenosine A2b receptor
11542	Adora3	1700001D09Rik|4930578J19Rik|A3AR|A3R|AA3R|ARA3|Gpcr2|MGC118217	Mm.235024	adenosine A3 receptor
11545	Parp1	5830444G22Rik|AI893648|Adprp|Adprt1|C80510|PARP|PPOL|parp-1|sPARP-1		poly (ADP-ribose) polymerase family, member 1
11606	Agt	AI265500|AngII|Aogen|Serpina8		angiotensinogen (serpin peptidase inhibitor, clade A, member 8)
11622	Ahr	Ah|Ahh|Ahre|In|bHLHe76		aryl-hydrocarbon receptor
11630	Aim1	AI462491|AI463325		absent in melanoma 1
11651	Akt1	Akt|PKB|PKB/Akt|PKBalpha|Rac	Mm.6645	thymoma viral proto-oncogene 1
11658	Alcam	AI853494|BEN|CD166|DM-GRASP|MGC27910|MuSC|SC1		activated leukocyte cell adhesion molecule
11747	Anxa5	Anx5|R74653	Mm.1620	annexin A5
11749	Anxa6	AW107198|Anx6|AnxVI|Cabm|Camb		annexin A6
11783	Apaf1	6230400I06Rik|Apaf-1|Apaf1l|KIAA0413|fog|mKIAA0413	Mm.220289	apoptotic peptidase activating factor 1
11798	Xiap	1110015C02Rik|Aipa|Api3|Birc4|IAP3|ILP-1|MIHA|mXIAP		X-linked inhibitor of apoptosis
11839	Areg	AR|Sdgf	Mm.8039	amphiregulin
11909	Atf2	Atf-2|CRE-BP|Creb2|D130078H02Rik|D18875|MGC105211|MGC105222|Tg(Gzma-Klra1)7Wum|mXBP	Mm.209903	activating transcription factor 2
11910	Atf3	LRG-21	Mm.2706	activating transcription factor 3
12018	Bak1	Bak|N-BAK1|N-Bak	Mm.2443	BCL2-antagonist/killer 1
12043	Bcl2	AW986256|Bcl-2|C430015F12Rik|D630044D05Rik|D830018M01Rik	Mm.257460	B-cell leukemia/lymphoma 2
12050	Bcl2l2	AW048834|Bcl-w|Gtrgal2|Gtrosa41|bclw|c98	Mm.6967	BCL2-like 2
12053	Bcl6	Bcl5		B-cell leukemia/lymphoma 6
12064	Bdnf		Mm.1442	brain derived neurotrophic factor
12122	Bid	2700049M22Rik|AI875481|AU022477	Mm.235081	BH3 interacting domain death agonist
12125	Bcl2l11	1500006F24Rik|Bim|Bod	Mm.141083	BCL2-like 11 (apoptosis facilitator)
12151	Bmi1	AW546694|Bmi-1|Pcgf4		Bmi1 polycomb ring finger oncogene
12156	Bmp2	AI467020|Bmp2a	Mm.103205	bone morphogenetic protein 2
12165	Gdf2	Bmp9|MGC124253|MGC124255|MGC124256		growth differentiation factor 2
12211	Birc6	A430032G04Rik|A430040A19Rik|AA501170|Bruce|D630005A10Rik|mKIAA1289		baculoviral IAP repeat-containing 6
12226	Btg1	AI426953|AW546738	Mm.23811	B-cell translocation gene 1, anti-proliferative
12261	C1qbp	AA407365|AA986492|D11Wsu182e|HABP1|P32|gC1qBP	Mm.30049	complement component 1, q subcomponent binding protein
12265	Ciita	C2ta|MGC130299	Mm.249560	class II transactivator
12310	Calca	CA|CGRP-1|CGRP1|Calc|Calc1|Cgrp|Ct|Ctn|calcitonin	Mm.4361	calcitonin/calcitonin-related polypeptide, alpha
12311	Calcr	Clr	Mm.4642	calcitonin receptor
12314	Calm2	1500001E21Rik|AL024017		calmodulin 2
12317	Calr	CRT|Calregulin	Mm.1971	calreticulin
12330	Canx	1110069N15Rik|AI988026|Cnx|D11Ertd153e	Mm.248827	calnexin
12367	Casp3	A830040C14Rik|Apopain|CC3|CPP32|Caspase-3|Lice|Yama|mldy	Mm.34405	caspase 3
12387	Ctnnb1	Catnb|Mesc		catenin (cadherin associated protein), beta 1
12388	Ctnnd1	AA409437|AU019353|Catns|Ctnnd|P120|mKIAA0384		catenin (cadherin associated protein), delta 1
12393	Runx2	AML3|Cbf|Cbfa-1|Cbfa1|LS3|Osf2|PEBP2aA|Pebp2a1|Pebpa2a		runt related transcription factor 2
12395	Runx1t1	Cbfa2t1h|ETO|MTG8	Mm.4909	runt-related transcription factor 1; translocated to, 1 (cyclin D-related)
12400	Cbfb	AI893578|PEA2|PEBP2b|Pebp2|Pebpb2	Mm.2018	core binding factor beta
12402	Cbl	4732447J05Rik|Cbl-2|c-Cbl|cbl		Casitas B-lineage lymphoma
12444	Ccnd2	2600016F06Rik|AI256817|BF642806|C86853|Vin-1|Vin1|cD2		cyclin D2
12478	Cd19	AW495831	Mm.4360	CD19 antigen
12482	Ms4a1	AA960661|Cd20|Ly-44|Ms4a2	Mm.4046	membrane-spanning 4-domains, subfamily A, member 1
12487	Cd28		Mm.255003	CD28 antigen
12490	Cd34	AU040960	Mm.29798	CD34 antigen
12504	Cd4	L3T4|Ly-4	Mm.2209	CD4 antigen
12505	Cd44	AU023126|AW121933|AW146109|HERMES|Ly-24|Pgp-1		CD44 antigen
12515	Cd69	5830438K24Rik|AI452015|AIM|VEA	Mm.74745	CD69 antigen
12519	Cd80	B7-1|B7.1|Cd28l|Ly-53|Ly53|MIC17|TS/A-1	Mm.89474	CD80 antigen
12524	Cd86	B7|B7-2|B7.2|B70|CLS1|Cd28l2|ETC-1|Ly-58|Ly58|MB7|MB7-2|TS/A-2	Mm.1452	CD86 antigen
12525	Cd8a	BB154331|Ly-2|Ly-35|Ly-B|Lyt-2	Mm.1858	CD8 antigen, alpha chain
12532	Cdc25c	Cdc25		cell division cycle 25 homolog C (S. pombe)
12534	Cdc2a	CDK1|Cdc2|p34<CDC2>		cell division cycle 2 homolog A (S. pombe)
12540	Cdc42	AI747189|AU018915	Mm.1022	cell division cycle 42 homolog (S. cerevisiae)
12557	Cdh17	HPT-1|HPT-1/LI	Mm.33402	cadherin 17
12562	Cdh5	7B4|AA408225|Cd144|VE-Cad|Vec	Mm.21767	cadherin 5
12566	Cdk2	A630093N05Rik		cyclin-dependent kinase 2
12571	Cdk6	5830411I20|AI504062|Crk2	Mm.31672	cyclin-dependent kinase 6
12575	Cdkn1a	CAP20|CDKI|CIP1|Cdkn1|P21|SDI1|Waf1|mda6|p21Cip1|p21WAF	Mm.195663	cyclin-dependent kinase inhibitor 1A (P21)
12576	Cdkn1b	AA408329|AI843786|Kip1|p27|p27Kip1	Mm.2958	cyclin-dependent kinase inhibitor 1B
12579	Cdkn2b	AV083695|INK4b|MTS2|p15|p15(INK4b)|p15INK4b		cyclin-dependent kinase inhibitor 2B (p15, inhibits CDK4)
12606	Cebpa	C/ebpalpha|CBF-A|Cebp		CCAAT/enhancer binding protein (C/EBP), alpha
12654	Chi3l1	AW208766|Brp39|Gp39	Mm.38274	chitinase 3-like 1
12675	Chuk	AI256658|Chuk1|Fbx24|Fbxo24|IKBKA|IKK1|Ikka|MGC25325|NFKBIKA	Mm.3996	conserved helix-loop-helix ubiquitous kinase
12702	Socs3	Cis3|Cish3|EF-10|Ef10|SSI-3|Ssi3	Mm.3468	suppressor of cytokine signaling 3
12767	Cxcr4	CD184|Cmkar4|LESTR|PB-CKR|PBSF/SDF-1|Sdf1r	Mm.1401	chemokine (C-X-C motif) receptor 4
12771	Ccr3	CC-CKR3|CKR3|Cmkbr1l2|Cmkbr3|MGC124265|MGC124266	Mm.57050	chemokine (C-C motif) receptor 3
12772	Ccr2	Cc-ckr-2|Ccr2a|Ccr2b|Ckr2|Ckr2a|Ckr2b|Cmkbr2|mJe-r	Mm.6272	chemokine (C-C motif) receptor 2
12774	Ccr5	AM4-7|CD195|Cmkbr5	Mm.14302	chemokine (C-C motif) receptor 5
12829	Col4a4	E130010M05Rik|[a]4(IV)		collagen, type IV, alpha 4
12842	Col1a1	Col1a-1|Cola-1|Cola1|Mov-13|Mov13		collagen, type I, alpha 1
12843	Col1a2	AA960264|AI325291|Col1a-2|Cola-2|Cola2|oim		collagen, type I, alpha 2
12912	Creb1	2310001E10Rik|3526402H21Rik|AV083133|Creb|Creb-1		cAMP responsive element binding protein 1
12927	Bcar1	AI385681|Cas|Crkas	Mm.3758	breast cancer anti-estrogen resistance 1
12928	Crk	Crk-I|Crk-II|Crk-III|Crk3|CrkIII|Crko|Crkol		v-crk sarcoma virus CT10 oncogene homolog (avian)
12929	Crkl	1110025F07Rik|AA589403|AI325100|Crkol	Mm.21048	v-crk sarcoma virus CT10 oncogene homolog (avian)-like
12978	Csf1r	AI323359|CD115|CSF-1R|Csfmr|Fim-2|Fms|M-CSFR	Mm.22574	colony stimulating factor 1 receptor
12983	Csf2rb	AI848964|AIC2B|Bc|CDw131|Csf2rb1|Csfgmrb|Il3r|Il3rb|Il3rb1|Il5rb|MGC130522	Mm.235324	colony stimulating factor 2 receptor, beta, low-affinity (granulocyte-macrophage)
12986	Csf3r	Cd114|Csfgr|G-CSFR|MGC141472|MGC141473		colony stimulating factor 3 receptor (granulocyte)
13051	Cx3cr1		Mm.44065	chemokine (C-X3-C) receptor 1
13358	Slc25a1	1300019P08Rik|2610100G11Rik|AI194714|Ctp|Dgsj|MGC47055|Slc20a3	Mm.229291	solute carrier family 25 (mitochondrial carrier, citrate transporter), member 1
13388	Dll1	Delta1	Mm.4875	delta-like 1 (Drosophila)
13394	Dlx4	Dlx-4|Dlx7|MGC129167		distal-less homeobox 4
13405	Dmd	DXSmh7|DXSmh9|Dp427|mdx|pke		dystrophin, muscular dystrophy
13433	Dnmt1	Cxxc9|Dnmt|Dnmt1o|MTase|Met-1|Met1|MommeD2		DNA methyltransferase (cytosine-5) 1
13607	Eda	EDA1|Ed1|Eda-A1|Eda-A2|HED|Ta|XLHED|tabby		ectodysplasin-A
13609	S1pr1	AI849002|Edg1|IpB1|S1P|S1P1|lpB1	Mm.982	sphingosine-1-phosphate receptor 1
13616	Edn3	114-CH19|114CH19|ls|tmgc48	Mm.9478	endothelin 3
13618	Ednrb	AU022549|ET-B|ET>B<|ETR-b|ETb|Sox10m1|s	Mm.229532	endothelin receptor type B
13637	Efna2	CEK7L|Elf1|Epl6|Eplg6|Lerk6	Mm.1478	ephrin A2
13665	Eif2s1	0910001O23Rik|2410026C18Rik|35kDa|Eif2a|eIF2alpha	Mm.196220	eukaryotic translation initiation factor 2, subunit 1 alpha
13685	Eif4ebp1	4e-bp1|AA959816|PHAS-I	Mm.6700	eukaryotic translation initiation factor 4E binding protein 1
13709	Elf1	Elf-1|Sts1|mElf-1|p70	Mm.20938	E74-like factor 1
13712	Elk1	Elk-1		ELK1, member of ETS oncogene family
13819	Epas1	HIF-2alpha|HIF2A|HLF|HRF|MOP2|bHLHe73	Mm.1415	endothelial PAS domain protein 1
13845	Ephb3	AW456895|Cek10|Etk2|HEK2|MDK5|Sek4|Tyro6	Mm.6972	Eph receptor B3
13856	Epo			erythropoietin
13857	Epor		Mm.2653	erythropoietin receptor
13861	Epx	EPO	Mm.1315	eosinophil peroxidase
13867	Erbb3	C76256|Erbb-3|Erbb3r|Her3|MGC117742		v-erb-b2 erythroblastic leukemia viral oncogene homolog 3 (avian)
13869	Erbb4			v-erb-a erythroblastic leukemia viral oncogene homolog 4 (avian)
14011	Etv6	AW123102|AW557856|Tel		ets variant gene 6 (TEL oncogene)
14062	F2r	AI482343|Cf2r|MGC28086|Par1|ThrR	Mm.24816	coagulation factor II (thrombin) receptor
14064	F2rl2	F730031A08|PAR3		coagulation factor II (thrombin) receptor-like 2
14081	Acsl1	Acas|Acas1|Acs|FACS|Facl2	Mm.210323	acyl-CoA synthetase long-chain family member 1
14102	Fas	AI196731|APO-1|APT1|CD95|TNFR6|Tnfrsf6|lpr	Mm.1626	Fas (TNF receptor superfamily member 6)
14103	Fasl	APT1LG1|CD178|CD95L|Fas-L|Fas-Ligand|Faslg|Tnfsf6|gld	Mm.3355	Fas ligand (TNF superfamily, member 6)
14104	Fasn	A630082H08Rik|FAS	Mm.236443	fatty acid synthase
14125	Fcer1a	FcERI|Fce1a|Fcr-5|fcepsilonri	Mm.5266	Fc receptor, IgE, high affinity I, alpha polypeptide
14126	Ms4a2	FcRB|Fce1b|Fcer1b|Fcrbeta|Ms4a1		membrane-spanning 4-domains, subfamily A, member 2
14130	Fcgr2b	AI528646|CD32|F630109E10Rik|Fc[g]RII|FcgRII|Fcgr2|Fcgr2a|Fcr-2|Fcr-3|Ly-17|Ly-m20|LyM-1|Lym-1		Fc receptor, IgG, low affinity IIb
14164	Fgf1	Dffrx|Fam|Fgf-1|Fgfa	Mm.241282	fibroblast growth factor 1
14169	Fgf14	FHF-4|Fhf4|MGC129318|MGC129319|mFHF-4(1B)		fibroblast growth factor 14
14173	Fgf2	Fgf-2|Fgfb|bFGF		fibroblast growth factor 2
14175	Fgf4	Fgf-4|Fgfk|Hst1|Hstf-1|KS3|MGC129266|MGC129267|hst|hst-1|kFGF	Mm.4956	fibroblast growth factor 4
14191	Fgr			Gardner-Rasheed feline sarcoma viral (Fgr) oncogene homolog
14219	Ctgf	Ccn2|Fisp12|Hcs24|fisp-12		connective tissue growth factor
14225	Fkbp1a	12kDa|FKBP12|FKBP12-T1|FKBP12-T2|Fkbp|Fkbp1|mFKBP1|mFKBP12		FK506 binding protein 1a
14228	Fkbp4	59kDa|AL022792|AW208983|FKBP-52|FKPB52|p59	Mm.12758	FK506 binding protein 4
14247	Fli1	EWSR2|Fli-1|SIC-1|Sic1	Mm.258908	Friend leukemia integration 1
14248	Flii	3632430F08Rik|Fli1|Fliih		flightless I homolog (Drosophila)
14254	Flt1	AI323757|Flt-1|VEGFR-1|VEGFR1|sFlt1		FMS-like tyrosine kinase 1
14255	Flt3	B230315G04|CD135|Flk-2|Flk2|Flt-3|Ly72|MGC124377|MGC124378	Mm.194	FMS-like tyrosine kinase 3
14256	Flt3l	Flt3lg|Ly72L	Mm.1658	FMS-like tyrosine kinase 3 ligand
14345	Fut4	AI451562|CD15|FAL|FucT-IV|LeX|SSEA-1	Mm.63450	fucosyltransferase 4
14460	Gata1	Gata-1|Gf-1		GATA binding protein 1
14461	Gata2	Gata-2|MGC129339		GATA binding protein 2
14462	Gata3	Gata-3		GATA binding protein 3
14463	Gata4	Gata-4	Mm.247669	GATA binding protein 4
14465	Gata6	AA410133|GATA-6		GATA binding protein 6
14537	Gcnt1	5630400D21Rik|B130048E03|IGnT	Mm.244825	glucosaminyl (N-acetyl) transferase 1, core 2
14600	Ghr	AA986417|GHBP|GHR/BP	Mm.3986	growth hormone receptor
14609	Gja1	AU042049|AW546267|Cnx43|Cx43|Cx43alpha1|Gja-1|Npm1|connexin43		gap junction protein, alpha 1
14683	Gnas	5530400H20Rik|A930027G11Rik|C130027O20Rik|GPSA|GSP|Gnas1|Gnasxl|Gsa|MGC118029|Nesp|Nespl|Oed-Sml|Oedsml|P1|P2|P3|PHP1A|PHP1B|POH	Mm.125770	GNAS (guanine nucleotide binding protein, alpha stimulating) complex locus
14719	Got2	AL022787|FABP-pm|Got-2|MGC102129|MGC115763|mAspAT	Mm.230169	glutamate oxaloacetate transaminase 2, mitochondrial
14739	S1pr2	1100001A16Rik|Edg5|Gpcr13|H218|LPb2|S1P2	Mm.46493	sphingosine-1-phosphate receptor 2
14764	Gpr44	Crth2|Grp45|MGC130436		G protein-coupled receptor 44
14782	Gsr	AI325518|D8Ertd238e|Gr-1|Gr1		glutathione reductase
14784	Grb2	AA408164|Ash		growth factor receptor bound protein 2
14815	Nr3c1	GR|Grl-1|Grl1		nuclear receptor subfamily 3, group C, member 1
14825	Cxcl1	Fsp|Gro1|KC|Mgsa|N51|Scyb1|gro	Mm.21013	chemokine (C-X-C motif) ligand 1
14884	Gtf2h1	62kDa|AW743425|AW822074|C77871|p62	Mm.22700	general transcription factor II H, polypeptide 1
14934	Gypa	AI853584|CD235a|GPA	Mm.13123	glycophorin A
14945	Gzmk		Mm.56993	granzyme K
14958	H1f0	D130017D06Rik|H1(0)|H1fv|MGC117919|MGC19309|MGC98218	Mm.24350	H1 histone family, member 0
15139	Hc	C5|C5a|He	Mm.2168	hemolytic complement
15170	Ptpn6	Hcph|Ptp1C|SHP-1|hcp|me|motheaten		protein tyrosine phosphatase, non-receptor type 6
15186	Hdc	4732480P20|AW108189|Hdc-a|Hdc-c|Hdc-e|Hdc-s	Mm.18603	histidine decarboxylase
15200	Hbegf	AW047313|Dtr|Dts|Hegfl|MGC107656		heparin-binding EGF-like growth factor
15234	Hgf	C230052L06Rik|HGF/SF|NK1|NK2|SF/HGF		hepatocyte growth factor
15242	Hhex	Hex|Hhex-rs2|Prh|Prhx	Mm.33896	hematopoietically expressed homeobox
15251	Hif1a	AA959795|HIF1alpha|MOP1|bHLHe78	Mm.3879	hypoxia inducible factor 1, alpha subunit
15404	Hoxa7	AV118143|Hox-1.1		homeo box A7
15405	Hoxa9	D6a9|Hox-1.7	Mm.4694	homeo box A9
15442	Hpse	HSE1|Hpa|Hpr1		heparanase
15465	Hrh1	Bphs		histamine receptor H1
15512	Hspa2	70kDa|HSP70.2|HSP70A2|Hsp70-2|MGC58299|MGC7795		heat shock protein 2
15567	Slc6a4	5-HTT|AI323329|Htt|MGC124313|MGC124314|Sert		solute carrier family 6 (neurotransmitter transporter, serotonin), member 4
15894	Icam1	CD54|Icam-1|Ly-47|MALA-2|MGC6195		intercellular adhesion molecule 1
15978	Ifng	IFN-g|Ifg	Mm.240327	interferon gamma
16000	Igf1	C730016P09Rik|Igf-1|Igf-I		insulin-like growth factor 1
16001	Igf1r	A330103N21Rik|CD221|D930020L01|IGF-1R|hyft		insulin-like growth factor I receptor
16002	Igf2	AL033362|Igf-2|Igf-II|M6pr|Mpr|Peg2	Mm.3862	insulin-like growth factor 2
16153	Il10	CSIF|Il-10	Mm.874	interleukin 10
16156	Il11	IL-11	Mm.35814	interleukin 11
16160	Il12b	Il-12b|Il-12p40|Il12p40|p40		interleukin 12b
16163	Il13	Il-13	Mm.1284	interleukin 13
16169	Il15ra	AA690181	Mm.200196	interleukin 15 receptor, alpha chain
16171	Il17a	Ctla-8|Ctla8|Il17	Mm.5419	interleukin 17A
16180	Il1rap	6430709H04Rik|AI255955|AV239853|IL-1RAcP	Mm.253424	interleukin 1 receptor accessory protein
16185	Il2rb	CD122|IL-15Rbeta|IL15Rbeta|Il-2/15Rbeta|Il-2Rbeta|MGC118674|p70	Mm.35287	interleukin 2 receptor, beta chain
16187	Il3	BPA|Csfmu|HCGF|Il-3|MCGF|PSF	Mm.983	interleukin 3
16193	Il6	Il-6	Mm.1019	interleukin 6
16194	Il6ra	CD126|IL-6R|Il6r|MGC30256	Mm.2856	interleukin 6 receptor, alpha
16195	Il6st	5133400A03Rik|AA389424|BB405851|CD130|D13Ertd699e|gp130	Mm.4364	interleukin 6 signal transducer
16196	Il7	A630026I06Rik|Il-7|MGC129342|hlb368	Mm.3825	interleukin 7
16198	Il9	Il-9|P40	Mm.3006	interleukin 9
16323	Inhba		Mm.8042	inhibin beta-A
16367	Irs1	G972R|IRS-1	Mm.4952	insulin receptor substrate 1
16398	Itga2	CD49B|DX5	Mm.5007	integrin alpha 2
16402	Itga5	Cd49e|Fnra	Mm.16234	integrin alpha 5 (fibronectin receptor alpha)
16407	Itgae	A530055J10|CD103|MGC183601|aM290|alpha-E1|alpha-M290	Mm.96	integrin alpha E, epithelial-associated
16408	Itgal	Cd11a|LFA-1|Ly-15|Ly-21	Mm.1618	integrin alpha L
16409	Itgam	CD11b/CD18|CR3|CR3A|Cd11b|F730045J24Rik|Ly-40|MAC1|Mac-1|Mac-1a		integrin alpha M
16410	Itgav	1110004F14Rik|2610028E01Rik|CD51|D430040G12Rik	Mm.227	integrin alpha V
16412	Itgb1	4633401G24Rik|AA409975|AA960159|CD29|Fnrb|gpIIa		integrin beta 1 (fibronectin receptor beta)
16423	Cd47	9130415E20Rik|AA407862|AI848868|AW108519|B430305P08Rik|IAP|Itgp	Mm.31752	CD47 antigen (Rh-related antigen, integrin-associated signal transducer)
16438	Itpr1	D6Pas2|IP3R1|InsP3R|Ip3r|Itpr-1|P400|Pcp-1|Pcp1|opt	Mm.227912	inositol 1,4,5-triphosphate receptor 1
16449	Jag1	Headturner|Htu|Ozz|Ser-1|Serrate-1|slalom	Mm.22398	jagged 1
16452	Jak2	AI504024|C81284|Fd17		Janus kinase 2
16477	Junb		Mm.1167	Jun-B oncogene
16542	Kdr	6130401C07|Flk-1|Flk1|Krd-1|Ly73|VEGFR-2|VEGFR2|sVEGFR-2	Mm.285	kinase insert domain protein receptor
16590	Kit	Bs|CD117|Fdc|Gsfsco1|Gsfsco5|Gsfsow3|SCO1|SCO5|SOW3|Ssm|Tr-kit|W|c-KIT	Mm.247073	kit oncogene
16621	Klkb1	APS|Kal-3|Kal3|Klk3|PSA	Mm.36341	kallikrein B, plasma 1
16765	Stmn1	19k|Lag|Lap18|Op18|P18|P19|Pig|Pp17|Pp18|Pp19|Pr22|Smn		stathmin 1
16797	Lat		Mm.10280	linker for activation of T cells
16818	Lck	Hck-3|Lsk|Lskt|p56<lck>|p56Lck		lymphocyte protein tyrosine kinase
16822	Lcp2	AI323664|BB161688|SLP-76|SLP76|twm		lymphocyte cytosolic protein 2
16846	Lep	ob|obese		leptin
16870	Lhx2	LH2A|Lh-2|Lim2|ap|apterous	Mm.142856	LIM homeobox protein 2
16923	Sh2b3	AI429800|Lnk	Mm.65493	SH2B adaptor protein 3
17076	Ly75	CD205|DEC-205|DEC205	Mm.2074	lymphocyte antigen 75
17118	Marcks	Macs|PKCSL		myristoylated alanine rich protein kinase C substrate
17125	Smad1	AI528653|Madh1|Madr1|Mlp1|MusMLP	Mm.223717	MAD homolog 1 (Drosophila)
17135	Mafk	AW061068|NF-E2|Nfe2u	Mm.157313	v-maf musculoaponeurotic fibrosarcoma oncogene family, protein K (avian)
17153	Mal	MPV17|VIP17	Mm.39040	myelin and lymphocyte protein, T-cell differentiation protein
17210	Mcl1	AW556805|Mcl-1	Mm.1639	myeloid cell leukemia sequence 1
17229	Tpsb2	AV011504|MMCP-6|Mcp-6|Mcpt6	Mm.7409	tryptase beta 2
17242	Mdk	MK|Mek	Mm.906	midkine
17250	Abcc1	Abcc1a|Abcc1b|MRP|Mdrap|Mrp1	Mm.196634	ATP-binding cassette, sub-family C (CFTR/MRP), member 1
17268	Meis1	C530044H18Rik|Evi8		Meis homeobox 1
17295	Met	AI838057|HGF|HGFR|Par4|c-Met	Mm.86844	met proto-oncogene
17311	Kitl	Clo|Con|Gb|Kitlg|Mgf|SCF|SF|SLF|Sl|Steel|contrasted	Mm.45124	kit ligand
17342	Mitf	MGC124309|MGC124310|bHLHe32|bw|mi|vit|vitiligo|wh		microphthalmia-associated transcription factor
17423	Ndst2	MGC124373|MGC124374|Mndns|NDST-2	Mm.4084	N-deacetylase/N-sulfotransferase (heparan glucosaminyl) 2
17523	Mpo	KIAA4033|mKIAA4033	Mm.4668	myeloperoxidase
17863	Myb	AI550390|M16449|MGC18531|c-myb	Mm.52109	myeloblastosis oncogene
17957	Napb	Brp14|E161|I47|SNARE|b-SNAP		N-ethylmaleimide sensitive fusion protein attachment protein beta
17967	Ncam1	CD56|E-NCAM|NCAM-1|Ncam	Mm.4974	neural cell adhesion molecule 1
17970	Ncf2	NOXA2|Ncf-2|p67phox		neutrophil cytosolic factor 2
17973	Nck1	6330586M15Rik|D230010O13Rik|Nck	Mm.181485	non-catalytic region of tyrosine kinase adaptor protein 1
17979	Ncoa3	2010305B15Rik|AW321064|Actr|Aib1|KAT13B|Rac3|Src3|Tram-1|Tram1|bHLHe42|p/Cip|pCip		nuclear receptor coactivator 3
18015	Nf1	AW494271|E030030H24Rik|Nf-1	Mm.255596	neurofibromatosis 1
18023	Nfe2l1	AA408798|AW212678|LCR-F1|Lcrf1|NRF1|TCF-11|TCF11	Mm.6743	nuclear factor, erythroid derived 2,-like 1
18035	Nfkbia	AI462015|Nfkbi	Mm.170515	nuclear factor of kappa light polypeptide gene enhancer in B-cells inhibitor, alpha
18121	Nog		Mm.135266	noggin
18124	Nr4a3	AI573420|CHN|CSMF|MINOR|NOR-1|Nor1|TEC	Mm.247261	nuclear receptor subfamily 4, group A, member 3
18128	Notch1	9930111A19Rik|Mis6|Tan1|lin-12		Notch gene homolog 1 (Drosophila)
18148	Npm1	B23|MGC102162|MGC107291|NO38|Npm	Mm.6343	nucleophosmin 1
18181	Nrf1	C87038|D6Ertd415e	Mm.259258	nuclear respiratory factor 1
18195	Nsf	AI316878|AU020090|AU067812|SKD2		N-ethylmaleimide sensitive fusion protein
18212	Ntrk2	AI848316|C030027L06Rik|Tkrb|trkB	Mm.130054	neurotrophic tyrosine kinase, receptor, type 2
18213	Ntrk3	AW125844|TrkC		neurotrophic tyrosine kinase, receptor, type 3
18387	Oprk1	KOR|KOR-1|MGC151172|Oprk2|R21	Mm.7977	opioid receptor, kappa 1
18390	Oprm1	MOP-R|MOR-1|MOR-1O|Oprm|mor|muOR		opioid receptor, mu 1
18429	Oxt	OT|Oxy	Mm.16745	oxytocin
18436	P2rx1	AI323649|BB122383|P2x|Pdcd3|RP-2	Mm.25722	purinergic receptor P2X, ligand-gated ion channel, 1
18453	P4hb	ERp59|PDI|Pdia1|Thbp	Mm.16660	prolyl 4-hydroxylase, beta polypeptide
18484	Pam	PHM	Mm.5121	peptidylglycine alpha-amidating monooxygenase
18514	Pbx1	2310056B04Rik|AI848790|AU015730|D230003C07Rik|Pbx-1	Mm.43358	pre B-cell leukemia transcription factor 1
18595	Pdgfra	AI115593|CD140a|Pdgfr-2	Mm.221403	platelet derived growth factor receptor, alpha polypeptide
18596	Pdgfrb	AI528809|CD140b|Pdgfr	Mm.4146	platelet derived growth factor receptor, beta polypeptide
18607	Pdpk1	Pdk1	Mm.10504	3-phosphoinositide dependent protein kinase-1
18643	Pfn1	Pfn	Mm.2647	profilin 1
18646	Prf1	Pfn|Pfp|Prf-1	Mm.240313	perforin 1 (pore forming protein)
18711	Pikfyve	5230400C17Rik|Pip5k|Pip5k3|Pipk5k3|p235	Mm.38370	phosphoinositide kinase, FYVE finger containing
18715	Pim2	DXCch3|Pim-2		proviral integration site 2
18750	Prkca	AI875142|Pkca	Mm.222178	protein kinase C, alpha
18753	Prkcd	AI385711|D14Ertd420e|PKC[d]|PKCdelta|Pkcd	Mm.2314	protein kinase C, delta
18761	Prkcq	A130035A12Rik|AW494342|PKC-0|PKC-theta|PKCtheta|Pkcq		protein kinase C, theta
18784	Pla2g5	PLA2|sPLA2	Mm.23347	phospholipase A2, group V
18787	Serpine1	PAI-1|PAI1|Planh1	Mm.250422	serine (or cysteine) peptidase inhibitor, clade E, member 1
18797	Plcb3	KIAA4098|mKIAA4098		phospholipase C, beta 3
18815	Plg	AI649309|Pg	Mm.971	plasminogen
18999	Pou5f1	Oct-3|Oct-3/4|Oct-4|Oct3|Oct3/4|Oct4|Otf-3|Otf-4|Otf3|Otf3-rs7|Otf3g|Otf4	Mm.17031	POU domain, class 5, transcription factor 1
19013	Ppara	4933429D07Rik|AW742785|Nr1c1|PPAR-alpha|PPARalpha|Ppar	Mm.212789	peroxisome proliferator activated receptor alpha
19016	Pparg	Nr1c3|PPAR-gamma|PPAR-gamma2|PPARgamma|PPARgamma2	Mm.3020	peroxisome proliferator activated receptor gamma
19073	Srgn	Prg|Prg1|Sgc		serglycin
19155	Npepps	MGC102199|MP100|Psa|R74825|goku	Mm.29824	aminopeptidase puromycin sensitive
19211	Pten	2310035O07Rik|A130070J02Rik|AI463227|MMAC1|TEP1	Mm.245395	phosphatase and tensin homolog
19214	Ptgdr	DP|PGD	Mm.5105	prostaglandin D receptor
19218	Ptger3	EP3|Pgerep3|Ptgerep3	Mm.30424	prostaglandin E receptor 3 (subtype EP3)
19219	Ptger4	EP4|Ptgerep4	Mm.18509	prostaglandin E receptor 4 (subtype EP4)
19224	Ptgs1	COX1|Cox-1|Cox-3|Pghs1		prostaglandin-endoperoxide synthase 1
19225	Ptgs2	COX2|Cox-2|PGHS-2|PHS-2|Pghs2|TIS10		prostaglandin-endoperoxide synthase 2
19244	Ptp4a2	MGC102154|MGC103400|Prl-2	Mm.193688	protein tyrosine phosphatase 4a2
19260	Ptpn22	70zpep|PEP|Ptpn8	Mm.395	protein tyrosine phosphatase, non-receptor type 22 (lymphoid)
19262	Ptpra	MGC118095|Ptpa|Ptpalpha|Rptpalpha|Rptra|Rptralpha	Mm.224246	protein tyrosine phosphatase, receptor type, A
19264	Ptprc	B220|CD45R|Cd45|Ly-5|Lyt-4|T200|loc		protein tyrosine phosphatase, receptor type, C
19373	Rag1	Rag-1	Mm.828	recombination activating gene 1
19647	Rbbp6	4933422O15Rik|AI316869|BB233631|C030034J04Rik|C77662|MGC32263|P2P-R|PACT	Mm.4480	retinoblastoma binding protein 6
19650	Rbl1	AW547426|PRB1|p107	Mm.244671	retinoblastoma-like 1 (p107)
19651	Rbl2	Rb2|p130	Mm.235580	retinoblastoma-like 2
19687	Rfc1	140kDa|Alp145|MGC96526|RFC140|Recc1	Mm.148877	replication factor C (activator 1) 1
19697	Rela	p65	Mm.249966	v-rel reticuloendotheliosis viral oncogene homolog A (avian)
19708	Dpf2	2210010M07Rik|Req|ubi-d4	Mm.2651	D4, zinc and double PHD fingers family 2
19730	Ralgds	Gnds|Rgds|mKIAA1308	Mm.5236	ral guanine nucleotide dissociation stimulator
19766	Ripk1	D330015H01Rik|RIP|Rinp|Rip1		receptor (TNFRSF)-interacting serine-threonine kinase 1
19883	Rora	9530021D13Rik|Nr1f1|ROR1|ROR2|ROR3|nmf267|sg|staggerer		RAR-related orphan receptor alpha
20024	Sub1	AI842364|P15|P9|Pc4|Rpo2tc1	Mm.41746	SUB1 homolog (S. cerevisiae)
20111	Rps6ka1	Rsk1|p90rsk|rsk		ribosomal protein S6 kinase polypeptide 1
20202	S100a9	60B8Ag|AW546964|BEE22|Cagb|GAGB|L1Ag|MRP14|p14	Mm.2128	S100 calcium binding protein A9 (calgranulin B)
20203	S100b	AI850290|Bpb|MGC74317	Mm.235998	S100 protein, beta polypeptide, neural
20238	Atxn1	Ataxin-1|Atx1|C85907|Sca1		ataxin 1
20255	Scg3	1B1075|AI385542|Chgd|SgIII	Mm.2386	secretogranin III
20295	Ccl17	Abcd-2|Scya17|Scya17l|Tarc	Mm.41988	chemokine (C-C motif) ligand 17
20302	Ccl3	AI323804|G0S19-1|LD78alpha|MIP-1alpha|MIP1-(a)|MIP1-alpha|Mip1a|Scya3	Mm.1282	chemokine (C-C motif) ligand 3
20310	Cxcl2	CINC-2a|GROb|Gro2|MIP-2|MIP-2a|Mgsa-b|Mip2|Scyb|Scyb2	Mm.4979	chemokine (C-X-C motif) ligand 2
20311	Cxcl5	AMCF-II|ENA-78|GCP-2|LIX|Scyb5|Scyb6	Mm.4660	chemokine (C-X-C motif) ligand 5
20315	Cxcl12	AI174028|PBSF|PBSF/SDF-1|SDF-1|Scyb12|Sdf1|Sdf1a|Sdf1b|TLSF|TLSF-a|TLSF-b|TPAR1		chemokine (C-X-C motif) ligand 12
20339	Sele	CD62E|E-selectin|Elam	Mm.5245	selectin, endothelial cell
20343	Sell	AI528707|CD62L|L-selectin|LECAM-1|Lnhr|Ly-22|Ly-m22|Lyam-1|Lyam1	Mm.1461	selectin, lymphocyte
20416	Shc1	Shc|ShcA|p66|p66shc	Mm.86595	src homology 2 domain-containing transforming protein C1
20460	Stil	Sil	Mm.3988	Scl/Tal1 interrupting locus
20482	Skil	9130011J04Rik|Skir|SnoN|SnoN2|sno|sno-dE3	Mm.15406	SKI-like
20512	Slc1a3	AI504299|B430115D02Rik|Eaat1|GLAST|GLAST-1|GLU-T|GluT-1|Gmt1|MGluT1	Mm.204834	solute carrier family 1 (glial high affinity glutamate transporter), member 3
20539	Slc7a5	4F2LC|D0H16S474E|TA1	Mm.27943	solute carrier family 7 (cationic amino acid transporter, y+ system), member 5
20606	Sstr2	SSTR-2|Smstr-2|Smstr2|sst2		somatostatin receptor 2
20615	Snapin	25kDa|AA407989|AV026596|Snap25bp|Snapap		SNAP-associated protein
20655	Sod1	B430204E11Rik|Cu/Zn-SOD|CuZnSOD|Ipo-1|Ipo1|MGC107553|SODC|Sod-1		superoxide dismutase 1, soluble
20688	Sp4	5730497N03Rik|HF-1b|HF1-b	Mm.259312	trans-acting transcription factor 4
20692	Sparc	AA517111|BM-40		secreted acidic cysteine rich glycoprotein
20724	Serpinb5	1110036M19Rik|AI462524|AI646751|Maspin|Spi7|ovalbumin		serine (or cysteine) peptidase inhibitor, clade B, member 5
20725	Serpinb8	CAP-2|CAP2|NK10|Spi8|ovalbumin	Mm.83909	serine (or cysteine) peptidase inhibitor, clade B, member 8
20737	Spn	A630014B01Rik|Cd43|Galgp|Ly-48|Ly48		sialophorin
20742	Spnb2	9930031C03Rik|AL033301|KIAA4049|SPTB2|SPTBN1|Spnb-2|elf1|elf3|mKIAA4049	Mm.123110	spectrin beta 2
20750	Spp1	AA960535|AI790405|Apl-1|BNSP|BSPI|Bsp|ETA-1|Eta|OP|Opn|Opnl|Ric|Spp-1		secreted phosphoprotein 1
20846	Stat1	2010005J02Rik|AA408197		signal transducer and activator of transcription 1
20848	Stat3	1110034C02Rik|AW109958|Aprf	Mm.249934	signal transducer and activator of transcription 3
20849	Stat4		Mm.1550	signal transducer and activator of transcription 4
20850	Stat5a	AA959963|STAT5		signal transducer and activator of transcription 5A
20851	Stat5b		Mm.34064	signal transducer and activator of transcription 5B
20852	Stat6		Mm.121721	signal transducer and activator of transcription 6
20877	Aurkb	AIM-1|AIRK2|AL022959|Aik2|Aim1|Ark2|AurB|IPL1|STK-1|Stk12|Stk5	Mm.3488	aurora kinase B
21336	Tacr1	NK-1R|NK1-R|SPr|Tac1r	Mm.8055	tachykinin receptor 1
21343	Taf6	80kDa|AW549759|Taf2e|p80	Mm.248517	TAF6 RNA polymerase II, TATA box binding protein (TBP)-associated factor
21349	Tal1	SCL/tal-1|Scl|bHLHa17|tal-1		T-cell acute lymphocytic leukemia 1
21412	Tcf21	Pod-1|Pod1|bHLHa23|capsulin|epc|epicardin	Mm.16497	transcription factor 21
21682	Tec			tec protein tyrosine kinase
21685	Tef	2310028D20Rik		thyrotroph embryonic factor
21786	Tff3	ITF|mITF	Mm.4641	trefoil factor 3, intestinal
21802	Tgfa	wa-1|wa1	Mm.137222	transforming growth factor alpha
21808	Tgfb2	BB105277|Tgf-beta2|Tgfb-2	Mm.18213	transforming growth factor, beta 2
21812	Tgfbr1	ALK5|AU017191|Alk-5|TbetaR-I|TbetaRI	Mm.197552	transforming growth factor, beta receptor I
21832	Thpo	Mpllg|TPO|TPO-1|TPO-2|TPO-3|TPO-4	Mm.3943	thrombopoietin
21838	Thy1	CD90|T25|Thy-1|Thy-1.2|Thy1.1|Thy1.2	Mm.3951	thymus cell antigen 1, theta
21859	Timp3	Timp-3	Mm.4871	tissue inhibitor of metalloproteinase 3
21898	Tlr4	Lps|Ly87|Ran/M1|Rasl2-8	Mm.38049	toll-like receptor 4
21926	Tnf	DIF|MGC151434|TNF-alpha|TNFSF2|TNFalpha|Tnfa|Tnfsf1a	Mm.1293	tumor necrosis factor
21929	Tnfaip3	A20|Tnfip3	Mm.116683	tumor necrosis factor, alpha-induced protein 3
21930	Tnfaip6	TSG-6|Tnfip6|Tsg6	Mm.3509	tumor necrosis factor alpha induced protein 6
21938	Tnfrsf1b	CD120b|TNF-R-II|TNF-R2|TNF-R75|TNF-alphaR2|TNFBR|TNFR80|TNFRII|TNFalpha-R2|Tnfr-1|Tnfr2|p75	Mm.235328	tumor necrosis factor receptor superfamily, member 1b
21939	Cd40	AI326936|Bp50|GP39|HIGM1|IGM|IMD3|T-BAM|TRAP|Tnfrsf5|p50		CD40 antigen
21942	Tnfrsf9	4-1BB|A930040I11Rik|AA408498|AI325004|CDw137|Cd137|ILA|Ly63	Mm.244187	tumor necrosis factor receptor superfamily, member 9
21947	Cd40lg	CD154|Cd40l|HIGM1|IGM|IMD3|Ly-62|Ly62|T-BAM|TRAP|Tnfsf5|gp39	Mm.4861	CD40 ligand
21981	Ppp1r13b	AI449786|ASPP1|AW545810|Tp53bp2|Trp53bp2|p85		protein phosphatase 1, regulatory (inhibitor) subunit 13B
22034	Traf6	2310003F17Rik|AI851288|C630032O20Rik		TNF receptor-associated factor 6
22035	Tnfsf10	A330042I21Rik|AI448571|APO-2L|Ly81|TL2|Trail	Mm.1062	tumor necrosis factor (ligand) superfamily, member 10
22063	Trpc1	Mtrp1|Trp1|Trrp1	Mm.149633	transient receptor potential cation channel, subfamily C, member 1
22065	Trpc3	MGC124333|Mwk|Trcp3|Trp3|Trrp3	Mm.74363	transient receptor potential cation channel, subfamily C, member 3
22164	Tnfsf4	Ath-1|Ath1|CD134L|OX-40L|Ox40l|TXGP1|Txgp1l|gp34	Mm.4994	tumor necrosis factor (ligand) superfamily, member 4
22253	Unc5c	6030473H24|AI047720|B130051O18Rik|Unc5h3|rcm	Mm.24430	unc-5 homolog C (C. elegans)
22259	Nr1h3	AU018371|LXR|RLD1|Unr1	Mm.22690	nuclear receptor subfamily 1, group H, member 3
22260	Nr1h2	AI194859|LXR|LXRB|LXRbeta|NER1|OR-1|RIP15|UR|Unr|Unr2	Mm.968	nuclear receptor subfamily 1, group H, member 2
22293	Slc45a2	Aim-1|Aim1|Dbr|Matp|blanc-sale|bls|uw	Mm.138278	solute carrier family 45, member 2
22324	Vav1	Vav|vav-T	Mm.248172	vav 1 oncogene
22329	Vcam1	CD106|Vcam-1	Mm.76649	vascular cell adhesion molecule 1
22339	Vegfa	Vegf|Vegf-a|Vegf120|Vegf164|Vegf188|Vpf		vascular endothelial growth factor A
22376	Was	U42471|Wasp	Mm.4735	Wiskott-Aldrich syndrome homolog (human)
22428	Dctn6	AU044699|WS-3|p27	Mm.150373	dynactin 6
22436	Xdh	XO|Xor|Xox-1|Xox1	Mm.11223	xanthine dehydrogenase
22590	Xpa	AI573865|Xpac	Mm.247036	xeroderma pigmentosum, complementation group A
22612	Yes1	AI323763|Yes	Mm.4558	Yamaguchi sarcoma viral (v-yes) oncogene homolog 1
22628	Ywhag	14-3-3gamma|D7Bwg1348e	Mm.233813	tyrosine 3-monooxygenase/tryptophan 5-monooxygenase activation protein, gamma polypeptide
22778	Ikzf1	5832432G11Rik|Ikaros|KIAA4227|LyF-1|Zfpn1a1|Znfn1a1|hlk-1|mKIAA4227	Mm.103545	IKAROS family zinc finger 1
23794	Adamts5	9530092O11Rik|ADAM-TS5|ADAMTS1|ADAMTS11|AI481094|ASMP-2	Mm.112933	a disintegrin-like and metallopeptidase (reprolysin type) with thrombospondin type 1 motif, 5 (aggrecanase-2)
23880	Fyb	ADAP|B630013F22Rik	Mm.170905	FYN binding protein
23890	Gpr34			G protein-coupled receptor 34
23894	Gtf2h2	44kDa|Btf2p44|p44		general transcription factor II H, polypeptide 2
23988	Pin1	0610025L01Rik|D9Bwg1161e	Mm.7906	protein (peptidyl-prolyl cis/trans isomerase) NIMA-interacting 1
23992	Prkra	AV120107|Pact|RAX		protein kinase, interferon inducible double stranded RNA dependent activator
24109	Ubl3	AW108023|HCG	Mm.21846	ubiquitin-like 3
24136	Zeb2	9130203F04Rik|D130016B08Rik|SIP1|Zfhx1b|Zfx1b|Zfxh1b|mKIAA0569		zinc finger E-box binding homeobox 2
26395	Map2k1	MAPKK1|MEKK1|Mek1|Prkmk1	Mm.248907	mitogen-activated protein kinase kinase 1
26401	Map3k1	MAPKKK1|MEKK1|Mekk	Mm.15918	mitogen-activated protein kinase kinase kinase 1
26405	Map3k2	9630061B06Rik|AI585793|Mekk2|Mekk2b	Mm.211762	mitogen-activated protein kinase kinase kinase 2
26410	Map3k8	Cot|Cot/Tpl2|Est|Estf|Tpl-2|Tpl2|c-COT	Mm.3275	mitogen-activated protein kinase kinase kinase 8
26413	Mapk1	9030612K14Rik|AA407128|AU018647|C78273|ERK|Erk2|MAPK2|PRKM2|Prkm1|p41mapk|p42mapk	Mm.196581	mitogen-activated protein kinase 1
26416	Mapk14	CSBP2|Crk1|Csbp1|MGC102436|Mxi2|PRKM14|PRKM15|p38|p38-alpha|p38MAPK|p38a|p38alpha		mitogen-activated protein kinase 14
26417	Mapk3	Erk-1|Erk1|Esrk1|Prkm3|p44|p44erk1|p44mapk	Mm.8385	mitogen-activated protein kinase 3
26432	Plod2	D530025C14Rik|LH2|Plod-2	Mm.79983	procollagen lysine, 2-oxoglutarate 5-dioxygenase 2
26918	Ern2	Ern1|Ire1|Ire1b|MGC124363|MGC124364	Mm.20452	endoplasmic reticulum (ER) to nucleus signalling 2
26965	Cul1		Mm.87611	cullin 1
27049	Etv3	AI414410|METS|Pe1	Mm.219460	ets variant gene 3
28106	D17Wsu104e	Il25|Ly6elg		DNA segment, Chr 17, Wayne State University 104, expressed
29817	Igfbp7	Fstl2|Mac25	Mm.233470	insulin-like growth factor binding protein 7
30926	Glrx3	PICOT|Txnl2		glutaredoxin 3
30960	Vapa	33kDa|VAP33		vesicle-associated membrane protein, associated protein A
50497	Hspa14	70kDa|HSP70L1|Hsp70-4|NST-1	Mm.89341	heat shock protein 14
50708	Hist1h1c	0610008C09Rik|H1.2|H1c|H1f2|H1var1|His1a|MGC107646	Mm.193539	histone cluster 1, H1c
50723	Icosl	AU044799|B7-H2|B7RP-1|B7h|BG071784|GI50|GL50|GL50-B|ICOS-L|Icoslg|KIAA0653|LICOS|Ly115l|mKIAA0653	Mm.17819	icos ligand
50880	Scly	9830169H08|A930015N15Rik|SCL|Scly1|Scly2	Mm.25724	selenocysteine lyase
51813	Ccnc	AI451004|AU020987|CG1C		cyclin C
54189	Rabep1	AA409789|AI481320|AV213537|AW240603|MGC150053|MGC150054|Rab5ep|rabaptin-5	Mm.7087	rabaptin, RAB GTPase binding effector protein 1
54401	Ywhab	1300003C17Rik	Mm.34319	tyrosine 3-monooxygenase/tryptophan 5-monooxygenase activation protein, beta polypeptide
54486	Hpgds	H-PGDS|MGC151112|MGC151114|Ptgds2		hematopoietic prostaglandin D synthase
54598	Calcrl	AV071593|CRLR	Mm.75467	calcitonin receptor-like
54607	Socs6	1500012M23Rik|5830401B18Rik|AI447482|Cis4|Cish4|HSPC060|MGC102463|SOCS-4|SOCS-6|SSI4|STAI4|STATI4|Socs4	Mm.91920	suppressor of cytokine signaling 6
54720	Rcan1	2410048A02Rik|AA408855|AI429645|AL024459|AV028423|Adapt78|CALP1L|CSP1|DSC1|Dscr1|MCIP1|RCN1		regulator of calcineurin 1
56047	Msln	MPF	Mm.17510	mesothelin
56188	Fxyd1	0610012C17Rik|1110006M24Rik|Plm|Pml	Mm.1491	FXYD domain-containing ion transport regulator 1
56193	Plek	2010300B13Rik	Mm.98232	pleckstrin
56208	Becn1	4921513J16Rik|5430417M23Rik|MGC6843	Mm.178947	beclin 1, autophagy related
56278	Gkap1	42kDa|4933400B15Rik|D13Ertd340e|Gkap42		G kinase anchoring protein 1
56318	Acpp	A030005E02Rik|AI324033|Lap|PAP|Ppal	Mm.19941	acid phosphatase, prostate
56324	Stam2	1200004O12Rik|5730456G07Rik|BB145015|Hbp		signal transducing adaptor molecule (SH3 domain and ITAM motif) 2
56458	Foxo1	AI876417|Afxh|FKHR|Fkhr1|Foxo1a	Mm.29891	forkhead box O1
56461	Kcnip3	4933407H12Rik|AI413860|Csen|DREAM|KChIP3|R74849		Kv channel interacting protein 3, calsenilin
56484	Foxo3	1110048B16Rik|2010203A17Rik|C76856|FKHRL1|Fkhr2|Foxo3a		forkhead box O3
56515	Rnf138	2410015A17Rik|2810480D20Rik|STRIN|Trif|Trif-d	Mm.253542	ring finger protein 138
56542	Ick	2210420N10Rik|AI848300|Mrk		intestinal cell kinase
56690	Mlycd	AI324784|Mcd		malonyl-CoA decarboxylase
56693	Crtap	5730529N23Rik|CASP|Leprel3	Mm.20904	cartilage associated protein
56695	Pnkd	2210013N15Rik|2810403H05Rik|AI854243|Brp17|MNCb-5687|MR-1|Tahccp2		paroxysmal nonkinesiogenic dyskinesia
56792	Stap1	AI586015|Brdg1|STAP-1	Mm.131237	signal transducing adaptor family member 1
57781	Cd200r1	CD200R|Mox2r|OX2R		CD200 receptor 1
57914	Crlf2	CRLM2|Ly114|Tpte2|Tslpr	Mm.35771	cytokine receptor-like factor 2
58222	Rab37	B230331O03Rik|B230354I04Rik|MGC157622	Mm.143789	RAB37, member of RAS oncogene family
58988	Rps6kb2	70kDa|S6K2		ribosomal protein S6 kinase, polypeptide 2
64144	Mllt1	AA407901|BAM11|ENL|LTG19	Mm.148748	myeloid/lymphoid or mixed-lineage leukemia (trithorax homolog, Drosophila); translocated to, 1
64436	Inpp5e	1200002L24Rik|72kDa|mKIAA0123		inositol polyphosphate-5-phosphatase E
64930	Tsc1	hamartin|mKIAA0243	Mm.224354	tuberous sclerosis 1
66070	Cwc15	0610040D20Rik|2900052N06Rik|Ed1|c11orf5|mED1	Mm.245938	CWC15 homolog (S. cerevisiae)
66661	Srp72	5730576P14Rik|72kDa|AI132477|BC019196|C77589		signal recognition particle 72
66824	Pycard	9130417A21Rik|Asc|CARD5|TMS-1|TNS1|masc	Mm.24163	PYD and CARD domain containing
67040	Ddx17	2610007K22Rik|A430025E01Rik|AI047725|C80929|Gm926|MGC79147|p72	Mm.29644	DEAD (Asp-Glu-Ala-Asp) box polypeptide 17
67151	Psmd9	1500011J20Rik|2610202L11Rik|Bridge-1|P27		proteasome (prosome, macropain) 26S subunit, non-ATPase, 9
67296	Socs4	3110032M18Rik|A730004F22Rik|AI427843|AU015727|AU015859|MGC143730|MGC143731|Socs7	Mm.23957	suppressor of cytokine signaling 4
67384	Bag4	2410112I15Rik|SODD		BCL2-associated athanogene 4
67588	Rnf41	2210404G21Rik|4930511A05Rik|4933415P08Rik|D10Ertd722e|FLRF|Nrdp1		ring finger protein 41
67665	Dctn4	1110001K06Rik|4930547K17Rik|C130039E17Rik|p62		dynactin 4
67731	Fbxo32	4833442G10Rik|AI430017|ATROGIN1|MAFbx|atrogin-1		F-box protein 32
68219	Nudt21	25kDa|3110048P04Rik|5730530J16Rik|AU014860|AW549947|Cpsf5		nudix (nucleoside diphosphate linked moiety X)-type motif 21
68611	Mrpl28	1110015G04Rik|MAAT1|MGC8184|p15		mitochondrial ribosomal protein L28
68713	Ifitm1	1110036C17Rik|MGC107121|Mil2	Mm.175661	interferon induced transmembrane protein 1
69048	Slc30a5	1810010K08Rik|AF233321|ZNT5|ZTL1|ZnT-5|Zntl1		solute carrier family 30 (zinc transporter), member 5
69583	Tnfsf13	2310026N09Rik|APRIL|MGC106105|TALL2|TRDL1|Tnfsf12	Mm.8983	tumor necrosis factor (ligand) superfamily, member 13
69865	A1cf	1810073H04Rik|ACF64|ACF65|ASP|Acf	Mm.87538	APOBEC1 complementation factor
70086	Cysltr2	2300001H05Rik|CYSLT2R|Cltr2|Cyslt2	Mm.158324	cysteinyl leukotriene receptor 2
70450	Unc13d	2610108D09Rik|FLJ00067|Jinx|Munc13-4|mFLJ00067	Mm.259460	unc-13 homolog D (C. elegans)
70839	P2ry12	2900079B22Rik|4921504D23Rik|P2Y12		purinergic receptor P2Y, G-protein coupled 12
71481	Alpk1	8430410J10Rik|LAK	Mm.158704	alpha-kinase 1
71514	Sfpq	1110004P21Rik|2810416M14Rik|5730453G22Rik|9030402K04Rik|AU021830|D4Ertd314e|MGC101933|PSF	Mm.257276	splicing factor proline/glutamine rich (polypyrimidine tract binding protein associated)
71991	Ercc8	2410022P04Rik|2810431L23Rik|4631412O06Rik|B130065P18Rik|Ckn1|Csa	Mm.212208	excision repaiross-complementing rodent repair deficiency, complementation group 8
72117	Naa50	2600005K24Rik|2810441M03Rik|AW112078|Mak3|Mak3p|Nat13|Nat5|San		Nalpha acetyltransferase 50
72508	Rps6kb1	2610318I15Rik|4732464A07Rik|70kDa|AA959758|AI256796|AI314060|S6K1|p70/85s6k|p70s6k		ribosomal protein S6 kinase, polypeptide 1
72726	Tbcc	2810055C19Rik|MGC103238	Mm.33780	tubulin-specific chaperone C
73078	Pmpcb	3110004O18Rik|MPP11|MPPB|MPPP52		peptidase (mitochondrial processing) beta
73094	Sgip1	3110007P09Rik|SGIP1alpha|gag	Mm.238094	SH3-domain GRB2-like (endophilin) interacting protein 1
74180	Muc5b	2300002I04Rik|A130042M24|AV085033|MUC5|MUC9|mucin 5b	Mm.200752	mucin 5, subtype B, tracheobronchial
74245	Ctbs	2210401K11Rik|CTB	Mm.45396	chitobiase, di-N-acetyl-
74734	Rhoh	5830400A04Rik|AU019774|Arhh	Mm.20323	ras homolog gene family, member H
76007	Zmym2	5830413P05Rik|FIM|MGC51607|MYM|RAMP|SCLL|Zfp198	Mm.31417	zinc finger, MYM-type 2
76614	Immt	1700082C19Rik|D830041H16Rik|HMP|P87|P87/89|P89	Mm.235123	inner membrane protein, mitochondrial
77125	Il33	9230117N10Rik|Il-33|Il1f11|NF-HEV	Mm.182359	interleukin 33
78473	Skap1	1700091G21Rik|Scap1|Skap-55		src family associated phosphoprotein 1
78688	Nol3	ARC|B430311C09Rik|MYC|NOP|Nop30	Mm.204876	nucleolar protein 3 (apoptosis repressor with CARD domain)
93695	Gpnmb	DC-HIL|Dchil|ipd		glycoprotein (transmembrane) nmb
101772	Ano1	AU040576|AW559012|Tmem16a	Mm.26700	anoctamin 1, calcium activated chloride channel
104001	Rtn1	0710005K15Rik|4930441F12Rik|MGC40985|Nsp|R75279|Rtn1-a|Rtn1-b|Rtn1-c	Mm.221275	reticulon 1
104418	Dgkz	E130307B02Rik|mDGK[z]		diacylglycerol kinase zeta
105689	Mycbp2	AU023734|AW107953|AW546647|C130061D10Rik|Pam|Phr1|R75243	Mm.6478	MYC binding protein 2
107272	Psat1	AL024078|AL024083|AU040266|D8Ertd814e|EPIP|PSA|Psat		phosphoserine aminotransferase 1
107528	Magee1	AI847422|DAMAGE|mMage-e1	Mm.24341	melanoma antigen, family E, 1
107767	Scamp1	4930505M11Rik|AI415563|AW122395	Mm.201455	secretory carrier membrane protein 1
108123	Napg	2400003O04Rik|SNARE		N-ethylmaleimide sensitive fusion protein attachment protein gamma
108673	Ccdc86	4933411H20Rik|6720480F16Rik|D19Ertd678e		coiled-coil domain containing 86
108837	Ibtk	5430411K16Rik|AA409502|BTKI|mKIAA1417	Mm.22315	inhibitor of Bruton agammaglobulinemia tyrosine kinase
109006	Ciapin1	2810413N20Rik|AA617265|AU021794|MGC29983|anamorsin	Mm.27582	cytokine induced apoptosis inhibitor 1
109785	Pgm3	2810473H05Rik|Agm1|BB187688|C77933|PAGM|Pgm-3		phosphoglucomutase 3
110119	Mpi	1110002E17Rik|AI315153|Mpi-1|Mpi1	Mm.247218	mannose phosphate isomerase
110157	Raf1	6430402F14Rik|AA990557|BB129353|Craf1|D830050J10Rik|MGC102375|Raf-1|c-Raf|v-Raf	Mm.184163	v-raf-leukemia viral oncogene 1
110279	Bcr	5133400C09Rik|AI561783|AI853148|mKIAA3017		breakpoint cluster region
110750	Cse1l	2610100P18Rik|AA407533|Capts|Cas|Xpo2	Mm.22417	chromosome segregation 1-like (S. cerevisiae)
110784	Nr3c2	MR|Mlr		nuclear receptor subfamily 3, group C, member 2
110880	Scn4a	Nav1.4|mH2		sodium channel, voltage-gated, type IV, alpha
111748	Tic1	Pim2|pim-2		transplantation-specific integration cluster 1
114715	Spred1	5730461F13Rik|AL024345|AW047647	Mm.245890	sprouty protein with EVH-1 domain 1, related sequence
116872	Serpinb7	4631416M05Rik|megsin|ovalbumin	Mm.66015	serine (or cysteine) peptidase inhibitor, clade B, member 7
117149	Tirap	AA407980|C130027E04Rik|Mal|Tlr4ap|wyatt	Mm.23987	toll-interleukin 1 receptor (TIR) domain-containing adaptor protein
140806	Il25	IL-17E|Il17e	Mm.90154	interleukin 25
142980	Tlr3	AI957183	Mm.33874	toll-like receptor 3
170743	Tlr7		Mm.23979	toll-like receptor 7
170755	Sgk3	2510015P22Rik|A330005P07Rik|Cisk|fy|fz		serum/glucocorticoid regulated kinase 3
170799	Rtkn2	B130039D23Rik|MGC189880|Mbf|Plekhk1	Mm.209844	rhotekin 2
170823	Glmn	9330160J16Rik|AW227515|Fap48|Fap68|MGC6885	Mm.41417	glomulin, FKBP associated protein
171285	Havcr2	MGC124149|MGC124150|TIM-3|Tim3|Timd3	Mm.72168	hepatitis A virus cellular receptor 2
192157	Socs7	2310063P06Rik|C85125|Nap4	Mm.34339	suppressor of cytokine signaling 7
193034	Trpv1	OTRPC1|TRPV1alpha|TRPV1beta|VR-1|Vr1		transient receptor potential cation channel, subfamily V, member 1
208188	Ghsr	C530020I22Rik	Mm.194721	growth hormone secretagogue receptor
208650	Cblb	AI429560|AI851073|Cbl-b		Casitas B-lineage lymphoma b
209354	Eif2b1	26kDa|D5Ertd406e|EIF2B|EIF2BA|MGC6458	Mm.28839	eukaryotic translation initiation factor 2B, subunit 1 (alpha)
210126	Lpp	9430020K16Rik|AA959454|AU024130|B130055L10Rik|C79715|D630048H16	Mm.209385	LIM domain containing preferred translocation partner in lipoma
211468	Kcnh8	C130090D05Rik|ELK|ELK1|ELK3|Kv12.1		potassium voltage-gated channel, subfamily H (eag-related), member 8
214162	Mll1	6430520K01|ALL-1|All1|Cxxc7|HRX|HTRX1|KIAA4050|KMT2A|Mll|mKIAA4050	Mm.2389	myeloid/lymphoid or mixed-lineage leukemia 1
216161	Sbno2	BC019206|F730040C21|Sno|Stno		strawberry notch homolog 2 (Drosophila)
216233	Socs2	8030460M17|AI527257|AW108012|CIS2|Cish2|D130043N08Rik|JAB|MGC118106|SOCS-2|SSI-2|hg		suppressor of cytokine signaling 2
217303	Cd300a	B230315M08Rik|Clm8|LMIR1|MAIR-I|MAIR-Ia|MMAC8|Pigr4|mcpir1		CD300A antigen
217371	Rab40b	SEC4L|rar		Rab40b, member RAS oncogene family
217944	Rapgef5	4932413M22|C86120|D030051B22Rik|GFR|Mrgef|mKIAA0277|mmr-gef	Mm.227642	Rap guanine nucleotide exchange factor (GEF) 5
218397	Rasa1	Gap|MGC7759|RasGAP|Rasa		RAS p21 protein activator 1
223701	Mkl1	AI852829|AMKL|AW743281|AW821984|Bsac|Mal|Mrtf-A		MKL (megakaryoblastic leukemia)/myocardin-like 1
225192	Hrh4	AXOR35|BG26|GPCR105|GPRv53|H4|H4R|HH4R|MGC130500	Mm.207073	histamine receptor H4
225471	Ticam2	B430113A10|MGC107370|TICAM-2|TRAM|Tirp|Trif	Mm.149280	toll-like receptor adaptor molecule 2
226407	Rab3gap1	1700003B17Rik|4732493F09Rik|AL117896|Rab3gap|p130		RAB3 GTPase activating protein subunit 1
228026	Pdk1	B830012B01|D530020C15Rik	Mm.34411	pyruvate dehydrogenase kinase, isoenzyme 1
228911	Tshz2	2900073F20Rik|B830045G17|KIAA4248|Mtsh2|Sdccag33l|Tsh2|Zfp218|mKIAA4248|teashirt2		teashirt zinc finger family member 2
230101	Gba2	F630034E04	Mm.229444	glucosidase beta 2
234671	Ces2	ces2A3	Mm.28191	carboxylesterase 2
234959	Med17	77kDa|C330002H14Rik|Crsp6|Trap80	Mm.44151	mediator complex subunit 17
237052	Tceal1	0610011M09Rik|BC011290|MGC102312|MGC18752|P21|SIIR|pp21	Mm.40713	transcription elongation factor A (SII)-like 1
242669	Adc	4933429I20Rik|AZIN2|Azi2|B930082O19|Odcp	Mm.215814	arginine decarboxylase
244152	Tsku	9530051K01Rik|E2ig4|Lrrc54|Tsk	Mm.25317	tsukushin
246746	Cd300lf	CLIM1|CLM-1|CLM1|Digr2|F730004D16Rik|IREM1|IgSF13|LMIR3|Pigr3		CD300 antigen like family member F
269113	Nup54	3110079L04Rik|54kDa		nucleoporin 54
271457	Rab5a	2410015H04Rik|AI663973|AU021172		RAB5A, member RAS oncogene family
319322	Sf3b2	145kDa|2610311M13Rik|2810441F20Rik|B230398H18Rik|SAP145|SF3b1|SF3b145|SF3b150	Mm.196532	splicing factor 3b, subunit 2
320139	Ptpn7	BPTP-4|C920001D21Rik|HEPTP|LC-PTP|LPTP|MGC107411	Mm.258388	protein tyrosine phosphatase, non-receptor type 7
320271	Scai	9330112M16|A930041I02Rik|AI662729		suppressor of cancer cell invasion
320795	Pkn1	DBK|F730027O18Rik|PAK1|PRK1|Pkn|Prkcl1|Stk3	Mm.213000	protein kinase N1
380629	Heca	Gm869|HDC|HDCL		headcase homolog (Drosophila)
381308	Mnda	A730048F03		myeloid cell nuclear differentiation antigen
381921	Taok2	1110033K02Rik|B230344N16|KIAA0881|MAP3K17|PSK|PSK1|TAO1|TAO2|mKIAA0881		TAO kinase 2
384061	Fndc5	1500001L03Rik|AI836596|C87088|MGC129464|MGC129465|PeP|Pxp	Mm.44075	fibronectin type III domain containing 5
384783	Irs2	Irs-2		insulin receptor substrate 2
606496	Gsk3a	2700086H06Rik		glycogen synthase kinase 3 alpha
667838	Naip3	Birc1c|EG667838|Mitf|Naip-rs5|TRGJ1S2|TRGJ2|TRGV5S2|TRGV5S4P|pORF1|pORF2		NLR family, apoptosis inhibitory protein 3

## Sheet: Table S4
Table S4. BMMC related canonical pathways potentially regulated by the miRNAs
Ingenuity Canonical Pathways	-log(p-value)	Ratio	Molecules
PTEN Signaling	25.7	0.274	RAF1,RELA,TGFBR1,MAPK1,MAPK3,PDPK1,GSK3A,CDC42,BCAR1,BCL2,PTEN,SHC1,AKT1,FOXO3,IGF1R,PDGFRA,RPS6KB2,CHUK,MAP2K1,FASLG,PDGFRB,ITGB1,RPS6KB1,CASP3,GRB2,FLT1,ITGA2,ITGA5,NTRK2,GHR,CBL,FOXO1,NTRK3,CDKN1A,KDR,CDKN1B,BCL2L11
Hepatic Fibrosis / Hepatic Stellate Cell Activation	25.2	0.267	RELA,CD40LG,CCR5,ICAM1,LEP,CTGF,TGFBR1,FGF2,IL6,FAS,BCL2,COL1A2,VEGFA,CXCL3,IGF1,HGF,TGFB2,IGF1R,PDGFRA,STAT1,TNFRSF1B,IL1RAP,FASLG,PDGFRB,AGT,IFNG,VCAM1,EDNRB,IL10,FLT1,IL6R,FGF1,MET,COL1A1,TLR4,CD40,KDR,TGFA,TNF
Molecular Mechanisms of Cancer	21.1	0.14	RAF1,TGFBR1,MAPK1,MAPK3,GSK3A,RBL1,RASA1,SMAD1,FASLG,RALGDS,PRKCQ,CASP3,CDK6,CBL,CCND2,IRS1,PRKCD,PLCB3,NOTCH1,CDK2,RELA,BMP2,ABL1,CRK,HIF1A,JAK2,CDC42,CDKN2B,RHOH,FAS,BCL2,SHC1,AKT1,NFKBIA,TGFB2,BID,CTNNB1,MAP2K1,PRKCA,CDC25C,GRB2,APAF1,NAIP,XIAP,BAK1,MAPK14,FOXO1,NF1,CDKN1A,CDKN1B,ELK1,BCL2L11,CTNND1
Neuregulin Signaling	21.1	0.284	RAF1,MAPK1,MAPK3,PDPK1,CRK,PTEN,SHC1,AKT1,ERBB4,RPS6KB2,STAT5B,MAP2K1,RNF41,PRKCA,ITGB1,STAT5A,RPS6KB1,PRKCQ,GRB2,CRKL,ITGA2,ITGA5,HBEGF,ERBB3,AREG/AREGB,PRKCD,TGFA,CDKN1B,ELK1
Glucocorticoid Receptor Signaling	20.5	0.156	RAF1,RELA,ICAM1,TGFBR1,HSPA14,MAPK1,MAPK3,PBX1,GTF2H2,JAK2,IL6,NR3C1,BCL2,CXCL3,SHC1,NFKBIA,AKT1,FOXO3,CREB1,TGFB2,CHUK,STAT1,SERPINE1,STAT5B,MAP2K1,AGT,IFNG,STAT5A,SELE,VCAM1,TAF6,GRB2,IL10,MAP3K1,IL13,HSPA2,NCOA3,TRAF6,MAPK14,CDKN1A,FKBP4,GTF2H1,NR3C2,PTGS2,ELK1,TNF
PI3K/AKT Signaling	19.7	0.222	TSC1,RAF1,RELA,MAPK1,MAPK3,PDPK1,GSK3A,JAK2,PTEN,EIF4EBP1,BCL2,SHC1,NFKBIA,AKT1,FOXO3,RPS6KB2,CHUK,CTNNB1,MAP2K1,MCL1,ITGB1,RPS6KB1,YWHAG,YWHAB,GRB2,ITGA2,ITGA5,FOXO1,CDKN1A,MAP3K8,PTGS2,CDKN1B
Growth Hormone Signaling	19.4	0.329	SOCS3,MAPK1,MAPK3,SOCS2,SOCS6,PDPK1,JAK2,IGF1,IGF1R,RPS6KB2,STAT1,STAT5B,PRKCA,RPS6KB1,STAT5A,PTPN6,PRKCQ,SOCS4,IGF2,GHR,IRS1,PRKCD,RPS6KA1,ELK1,SOCS7
IGF-1 Signaling	18.6	0.267	SOCS3,RAF1,CTGF,MAPK1,MAPK3,SOCS6,SOCS2,PDPK1,JAK2,IGFBP7,SHC1,AKT1,IGF1,FOXO3,RPS6KB2,IGF1R,IRS2,RASA1,MAP2K1,RPS6KB1,YWHAG,GRB2,YWHAB,SOCS4,FOXO1,IRS1,SOCS7,ELK1
Type I Diabetes Mellitus Signaling	18.3	0.242	RELA,SOCS3,MAPK1,SOCS6,SOCS2,JAK2,FAS,BCL2,CD28,PRF1,NFKBIA,BID,CHUK,STAT1,TNFRSF1B,IL1RAP,FASLG,IFNG,CASP3,APAF1,SOCS4,TRAF6,MAPK14,RIPK1,CD80,IL12B,CD86,SOCS7,TNF
Acute Phase Response Signaling	18.2	0.197	IL6ST,SOCS3,RAF1,RELA,MAPK1,MAPK3,SOCS6,SOCS2,PDPK1,JAK2,IL6,NR3C1,SHC1,NFKBIA,AKT1,CHUK,SERPINE1,TNFRSF1B,MAP2K1,IL1RAP,AGT,GRB2,IL6R,MAP3K1,SOCS4,C5,PLG,TRAF6,IL33,KLKB1,RIPK1,MAPK14,SOCS7,ELK1,TNF
Apoptosis Signaling	17.6	0.274	RELA,RAF1,MAPK1,MAPK3,FAS,BCL2,NFKBIA,BID,CHUK,TNFRSF1B,MAP2K1,FASLG,PRKCA,MCL1,PRKCQ,CASP3,APAF1,BIRC6,NAIP,CDK1,BAK1,XIAP,PARP1,RPS6KA1,TNF,BCL2L11
Erythropoietin Signaling	17.3	0.295	EPO,STAT5A,RELA,RPS6KB1,RAF1,SOCS3,PTPN6,PRKCQ,MAPK1,EPOR,GRB2,MAPK3,PDPK1,JAK2,SHC1,AKT1,CBL,NFKBIA,PRKCD,STAT5B,ELK1,MAP2K1,PRKCA
B Cell Receptor Signaling	17.1	0.194	RAF1,RELA,Calm1 (includes others),MAPK1,MAPK3,ABL1,PDPK1,GSK3A,BCL6,CDC42,FCGR2B,PTEN,PTPRC,SHC1,NFKBIA,AKT1,CREB1,RPS6KB2,CHUK,MAP2K1,MAP3K2,RPS6KB1,CD19,PTPN6,PRKCQ,GRB2,MAP3K1,ATF2,MAPK14,FOXO1,MAP3K8,VAV1,ELK1
Role of JAK2 in Hormone-like Cytokine Signaling	16.2	0.472	EPO,STAT5A,SH2B3,SOCS3,PTPN6,EPOR,SOCS2,SOCS6,SOCS4,JAK2,SHC1,GHR,IRS1,IRS2,STAT5B,STAT1,SOCS7
TREM1 Signaling	16.2	0.296	ITGB1,STAT5A,RELA,ICAM1,MAPK1,GRB2,IL10,MAPK3,ITGA5,IL6,JAK2,FCGR2B,TLR4,CXCL3,AKT1,CD40,TLR7,CD86,TLR3,STAT5B,TNF
FLT3 Signaling in Hematopoietic Progenitor Cells	16.2	0.303	STAT5A,STAT6,RPS6KB1,RAF1,MAPK1,GRB2,MAPK3,FLT3,PDPK1,FLT3LG,ATF2,EIF4EBP1,STAT4,SHC1,AKT1,MAPK14,CBL,CREB1,RPS6KA1,STAT5B,STAT1,ELK1,MAP2K1
Role of Osteoblasts, Osteoclasts and Chondrocytes in Rheumatoid Arthritis	16	0.155	RELA,Calm1 (includes others),MAPK1,MAPK3,BMP2,IL6,BCL2,AKT1,NFKBIA,IGF1,RUNX2,CHUK,CTNNB1,TNFRSF1B,ADAMTS5,SMAD1,IL1RAP,ITGB1,IFNG,SPP1,IL10,ITGA2,ITGA5,CSF1R,NAIP,IL7,XIAP,IL17A,TRAF6,IL33,COL1A1,MAPK14,CBL,FOXO1,CALCR,TNF,IL11
T Helper Cell Differentiation	15.8	0.306	IL6ST,IFNG,STAT6,CD40LG,TGFBR1,IL10,IL6R,IL6,IL13,BCL6,IL17A,STAT4,CD28,CD80,CD40,IL12B,CD86,STAT1,TNFRSF1B,GATA3,TNF,ICOSLG
PI3K Signaling in B Lymphocytes	15.1	0.2	RELA,RAF1,Calm1 (includes others),MAPK1,MAPK3,ABL1,PDPK1,FCGR2B,PTEN,PTPRC,AKT1,NFKBIA,CREB1,FOXO3,IRS2,CHUK,MAP2K1,CD19,ATF3,ITPR1,ATF2,TLR4,CBL,CD40,IRS1,PLCB3,VAV1,ELK1
JAK/Stat Signaling	14.9	0.3	STAT5A,SOCS3,STAT6,RAF1,PTPN6,MAPK1,GRB2,MAPK3,SOCS2,SOCS6,SOCS4,JAK2,IL6,STAT4,SHC1,AKT1,CDKN1A,STAT5B,STAT1,SOCS7,MAP2K1
Dendritic Cell Maturation	14.8	0.155	RELA,CD40LG,ICAM1,LEP,MAPK1,MAPK3,JAK2,IL6,FCGR2B,COL1A2,AKT1,NFKBIA,CREB1,LY75,TLR3,CHUK,STAT1,TNFRSF1B,IL10,ATF2,STAT4,IL33,TRAF6,COL1A1,TLR4,MAPK14,CD80,CD40,IL12B,CD86,PLCB3,TNF
IL-6 Signaling	14.4	0.21	IL6ST,RELA,SOCS3,RAF1,MAPK1,MAPK3,IL6,JAK2,VEGFA,SHC1,NFKBIA,AKT1,CHUK,TNFRSF1B,MAP2K1,IL1RAP,MCL1,GRB2,IL6R,IL33,TRAF6,COL1A1,MAPK14,TNFAIP6,ELK1,TNF
T Cell Receptor Signaling	14.3	0.22	RELA,RAF1,PTPN7,PRKCQ,Calm1 (includes others),MAPK1,GRB2,MAPK3,CD4,MAP3K1,CD8A,TEC,PTPRC,CD28,LCK,CBL,NFKBIA,LAT,VAV1,CHUK,ELK1,MAP2K1,RASA1,LCP2
Pancreatic Adenocarcinoma Signaling	14.3	0.208	RELA,RAF1,TGFBR1,MAPK1,MAPK3,ABL1,JAK2,CDC42,CDKN2B,BCL2,VEGFA,AKT1,TGFB2,STAT1,MAP2K1,RALGDS,GRB2,HBEGF,CDKN1A,TGFA,PTGS2,CDKN1B,ELK1,NOTCH1,CDK2
Crosstalk between Dendritic Cells and Natural Killer Cells	14.2	0.242	IFNG,RELA,IL15RA,CD40LG,CD69,TNFSF10,IL6,ITGAL,IL2RB,FAS,TLR4,CD28,CSF2RB,PRF1,CD80,CD40,IL12B,TLR7,CD86,TLR3,TNFRSF1B,TNF,FASLG
Prolactin Signaling	14	0.262	STAT5A,SOCS3,RAF1,PRKCQ,MAPK1,GRB2,MAPK3,SOCS2,SOCS6,PDPK1,SOCS4,JAK2,NR3C1,SHC1,IRS1,PRKCD,STAT5B,STAT1,SOCS7,MAP2K1,PRKCA
NF-kB Signaling	13.7	0.171	RELA,CD40LG,TGFBR1,BMP2,TNFAIP3,LCK,AKT1,NFKBIA,IGF1R,TLR7,PDGFRA,TLR3,CHUK,TNFRSF1B,PDGFRB,PRKCQ,FLT1,IL33,TRAF6,TLR4,GHR,NTRK2,RIPK1,CD40,NTRK3,KDR,TGFA,MAP3K8,TIRAP,TNF
ErbB Signaling	13.6	0.253	RPS6KB1,RAF1,PRKCQ,MAPK1,GRB2,MAPK3,PDPK1,HBEGF,ERBB3,NCK1,CDC42,AREG/AREGB,SHC1,AKT1,MAPK14,FOXO1,PRKCD,ERBB4,TGFA,ELK1,MAP2K1,PRKCA
Glioma Signaling	13.5	0.205	RAF1,RBL2,PRKCQ,Calm1 (includes others),MAPK1,GRB2,MAPK3,ABL1,CDK6,RBL1,CDKN2B,PTEN,SHC1,IGF2,AKT1,IGF1,PRKCD,CDKN1A,IGF1R,PDGFRA,MAP2K1,PRKCA,PDGFRB
Role of Macrophages, Fibroblasts and Endothelial Cells in Rheumatoid Arthritis	13.5	0.12	IL6ST,SOCS3,RAF1,RELA,ICAM1,Calm1 (includes others),MAPK1,FGF2,MAPK3,JAK2,IL6,VEGFA,NFKBIA,AKT1,CREB1,TLR7,TLR3,CHUK,CTNNB1,TNFRSF1B,MAP2K1,IL1RAP,PRKCA,SELE,VCAM1,PRKCQ,IL10,IL6R,C5,IL7,IL17A,ATF2,IL33,TRAF6,TLR4,MAPK14,RIPK1,PRKCD,PLCB3,TNF
